# Supplementary material for: Rice antioxidants: phenolic acids, flavonoids, anthocyanins, proanthocyanidins, tocopherols, tocotrienols, γ-oryzanol, and phytic acid
Source: Food Sci Nutr. 2014 Jan 21;2(2):75–104. doi: 10.1002/fsn3.86 (PMC3959956; doi:10.1002/fsn3.86)
Supplement: Data S1 — Rice antioxidants database. [file fsn30002-0075-sd1.xls]

## Sheet: Phenolic Acids
	PHENOLIC ACIDS (mg/100 g)	Endosperm		Bran		Whole grain		Husk		Rice variety	Origin	Colour	Reference
		Soluble	Insoluble	Soluble	Insoluble	Soluble	Insoluble	Soluble	Insoluble
	gallic acid
		0.02	ND	0.14	0.21	0.04	ND	0.04	0.15	Ariete	Portugal	Brown	Goufo et al. 2013
		0.02		0.1		0.05		0.06	ND	KDML 105	Thailand	Brown	Butsat et al. 2009, 2010
				0.42	2.09					California	USA	Brown	Laokuldilok et al. 2011
						0.04	0.51			Alexandros	Greece	Brown	Irakli et al. 2012a
		ND		ND		ND		ND		Kaoshsiung and 7 other varieties	Taiwan	Brown	Huang and Ng, 2012
		0.19				0.21				KDML 105 and 5 other varieties	Thailand	Brown	Vichapong et al. 2010
		ND	ND	ND	ND	ND	ND			Osmancik-97	Turkey	Brown	Tuncel and Yilmaz, 2011
		0.08	0.32			0.3	1.6			Koshihikari and 2 other varieties	Australia	Brown	Zhou et al. 2004
				30						Unknown	Taiwan	Brown	Fabian et al. 2010
				0.05						Chucheongbyeo	South Korea	Brown	Jin et al. 2012
						0.95	1.38			Unknown	Malaysia	Brown	Sani et al. 2012
						0.21				Alexandros	Greece	Brown	Irakli et al. 2012b
				ND						Unknown	Malaysia	Brown	Chan et al. 2013
						2.03				Khao Niav Dum	Thailand	Black	Vichapong et al. 2010
				4.47-8.30	1.88-4.06					Unknown	Thailand	Black	Laokuldilok et al. 2011
		ND		ND		ND		ND		Kuroo-mochi, Cho-t-zu	Taiwan	Black	Huang and Ng, 2012
				0.12						Shinmyongheugchalbyeo	South Korea	Black	Jin et al. 2012
						0.25				Unknown	Greece	Black	Irakli et al. 2012b
						6.44				Unknwon	China	Black	Deng et al. 2012
				2.21	1.69					Unknown	Thailand	Red	Laokuldilok et al. 2011
						0.5				Red Hom Mali	Thailand	Red	Vichapong et al. 2010
		ND		ND		ND		ND		Hung-no, Ai-chueh	Taiwan	Red	Huang and Ng, 2012
				0.18						Jakwangdobyeo	South Korea	Red	Jin et al. 2012
				12						IITA179	USA	Red	Chen et al. 2012
						0.23				Unknown	Greece	Red	Irakli et al. 2012b
						5.26				Unknwon	China	Red	Deng et al. 2012
						2.88				Unknwon	China	Purple	Deng et al. 2012
				0.01						Aengdongchalbyeo	South Korea	Green	Jin et al. 2012
	protocatechuic acid
		0.1	ND	1.07	0.25	0.14	ND	0.15	0.06	Ariete	Portugal	Brown	Goufo et al. 2013
		0.09		0.36		0.24		0.21	ND	KDML 105	Thailand	Brown	Butsat et al. 2009, 2010
				0.66	0.72					California	USA	Brown	Laokuldilok et al. 2011
						ND	ND			Alexandros	Greece	Brown	Irakli et al. 2012a
		0.01	0.17			0.04	0.17			Koshihikari	Japan	Brown	Tian et al. 2004
		0.02				0.06				KDML 105 and 5 other varieties	Thailand	Brown	Vichapong et al. 2010
		ND	ND	ND	0.04	ND	ND			Osmancik-97	Turkey	Brown	Tuncel and Yilmaz, 2011
				0.03						Chucheongbyeo	South Korea	Brown	Jin et al. 2012
						ND	1.38			Unknown	Malaysia	Brown	Sani et al. 2012
						ND				Alexandros	Greece	Brown	Irakli et al. 2012b
				ND	ND					Cocodrie	USA	Brown	Chen et al. 2012
				29.43-41.53	12.32-24.50					Unknown	Thailand	Black	Laokuldilok et al. 2011
						2.56				Khao Niav Dum	Thailand	Black	Vichapong et al. 2010
				0.98						Shinmyongheugchalbyeo	South Korea	Black	Jin et al. 2012
						3.54				Unknown	Greece	Black	Irakli et al. 2012b
						2.70-4.50	1.00-1.23			Bahng Gawk and 9 other varieties	Thailand, China, Sri Lanka	Black	Sompong et al. 2011
				2.14	6.04					Unknown	Thailand	Red	Laokuldilok et al. 2011
						0.68				Red Hom Mali	Thailand	Red	Vichapong et al. 2010
						0.30-1.40	0.01-0.02			Bahng Gawk and 9 other varieties	Thailand, China, Sri Lanka	Red	Sompong et al. 2011
				9.7	7.1					IITA179	USA	Red	Chen et al. 2012
				0.69						Jakwangdobyeo	South Korea	Red	Jin et al. 2012
						2.32				Unknown	Greece	Red	Irakli et al. 2012b
						2.8				Unknown	Canada	Red	Guo and Beta, 2013
				154.7	423					IAC600	USA	Purple	Chen et al. 2012
				0.01						Aengdongchalbyeo	South Korea	Green	Jin et al. 2012
	p-hydroxybenzoic acid
		0.05	ND	0.54	0.06	0.09	0.02	0.11	0.03	Ariete	Portugal	Brown	Goufo et al. 2013
		0.02		0.25		0.02		0.53	5.26	KDML 105	Thailand	Brown	Butsat et al. 2009, 2010
				1.39	5.5					California	USA	Brown	Laokuldilok et al. 2011
						0.06	0.45			Alexandros	Greece	Brown	Irakli et al. 2012
		ND		ND		ND		ND		Kaoshsiung and 7 other varieties	Taiwan	Brown	Huang and Ng, 2012
		0.02	ND			0.04	0.16			Koshihikari	Japan	Brown	Tian et al. 2004
		0.02				0.14-0.36				KDML 105 and 5 other varieties	Thailand	Brown	Vichapong et al. 2010
		0.01	ND	ND	0.04	0.02	ND			Osmancik-97	Turkey	Brown	Tuncel and Yilmaz, 2011
						ND	ND			Unknown	USA	Brown	Qiu et al. 2010
				0.31						Chucheongbyeo	South Korea	Brown	Jin et al. 2012
						ND	1.74			Unknown	Malaysia	Brown	Sani et al. 2012
						0.21				Alexandros	Greece	Brown	Irakli et al. 2012b
				ND	67.3					Cocodrie	USA	Brown	Chen et al. 2012
				ND						Unknown	Malaysia	Brown	Chan et al. 2013
				15.65-26.43	27.71-52.52					Unknown	Thailand	Black	Laokuldilok et al. 2011
						0.5				Khao Niav Dum	Thailand	Black	Vichapong et al. 2010
		ND		15.08-18.77		2.55-5.99		0.78-1.96		Kuroo-mochi, Cho-t-zu	Taiwan	Black	Huang and Ng, 2012
				0.44						Shinmyongheugchalbyeo	South Korea	Black	Jin et al. 2012
						0.33				Unknown	Greece	Black	Irakli et al. 2012b
						0.01-0.10	0.04-0.09			Bahng Gawk and 9 other varieties	Thailand, China, Sri Lanka	Black	Sompong et al. 2011
						2.19-2.50	0.84-1.19			Unknown	USA	Black	Qiu et al. 2010
						1.32				Unknwon	China	Black	Deng et al. 2012
				1.25	4					Unknown	Thailand	Red	Laokuldilok et al. 2011
						0.88				Red Hom Mali	Thailand	Red	Vichapong et al. 2010
		ND		5.93-8.21		0.23-0.38		0.46		Hung-no, Ai-chueh	Taiwan	Red	Huang and Ng, 2012
				0.58						Jakwangdobyeo	South Korea	Red	Jin et al. 2012
						0.22				Unknown	Greece	Red	Irakli et al. 2012b
						0.10-0.24	0.09-1.20			Bahng Gawk and 9 other varieties	Thailand, China, Sri Lanka	Red	Sompong et al. 2011
				ND	42.7					IITA179	USA	Red	Chen et al. 2012
						1.16-4.69	0.44-1.25			Unknown	USA	Red	Qiu et al. 2010
						ND				Unknwon	China	Red	Deng et al. 2012
				ND	0.05					IAC600	USA	Purple	Chen et al. 2012
						ND				Unknwon	China	Purple	Deng et al. 2012
				0.07						Aengdongchalbyeo	South Korea	Green	Jin et al. 2012
	vanillic acid
		0.02	ND	0.28	0.02	0.04	ND	0.07	0.02	Ariete	Portugal	Brown	Goufo et al. 2013
		0.15		0.86		0.16		1.92	11.85	KDML 105	Thailand	Brown	Butsat et al. 2009, 2010
						0.26	0.17			Alexandros	Greece	Brown	Irakli et al. 2012
		ND		0.24-1.64		ND		0.53-0.92		Kaoshsiung and 7 other varieties	Taiwan	Brown	Huang and Ng, 2012
		0.03	ND			0.07	0.17			Koshihikari	Japan	Brown	Tian et al. 2004
		0.04				0.08-0.16				KDML 105 and 5 other varieties	Thailand	Brown	Vichapong et al. 2010
		0.01	ND	0.03	0.04	0.01	0.02			Osmancik-97	Turkey	Brown	Tuncel and Yilmaz, 2011
		0.03	0.03			0.4	1.1			Koshihikari and 2 other varieties	Australia	Brown	Zhou et al. 2004
						0.12	0.1			Unknown	USA	Brown	Qiu et al. 2010
				0.76						Chucheongbyeo	South Korea	Brown	Jin et al. 2012
						0.33	ND			Unknown	Malaysia	Brown	Sani et al. 2012
						0.34				Alexandros	Greece	Brown	Irakli et al. 2012b
				ND	3.4					Cocodrie	USA	Brown	Chen et al. 2012
		ND		14.94-15.40		ND		1.24-1.94		Kuroo-mochi, Cho-t-zu	Taiwan	Black	Huang and Ng, 2012
				1.09						Shinmyongheugchalbyeo	South Korea	Black	Jin et al. 2012
						1.37				Khao Niav Dum	Thailand	Black	Vichapong et al. 2010
						2.47				Unknown	Greece	Black	Irakli et al. 2012b
						2.90-3.90	6.50-17.70			Bahng Gawk and 9 other varieties	Thailand, China, Sri Lanka	Black	Sompong et al. 2011
						4.40-4.21	1.81-3.03			Unknown	USA	Black	Qiu et al. 2010
		ND		9.48-16.60		ND		0.45-0.81		Hung-no, Ai-chueh	Taiwan	Red	Huang and Ng, 2012
						0.95				Red Hom Mali	Thailand	Red	Vichapong et al. 2010
				1.29						Jakwangdobyeo	South Korea	Red	Jin et al. 2012
						0.3				Unknown	Greece	Red	Irakli et al. 2012b
						0.10-0.35	0.01-0.03			Bahng Gawk and 9 other varieties	Thailand, China, Sri Lanka	Red	Sompong et al. 2011
				ND	7.2					IITA179	USA	Red	Chen et al. 2012
						1.85-3.36	1.61-2.62			Unknown	USA	Red	Qiu et al. 2010
						ND				Unknown	Canada	Red	Guo and Beta, 2013
				53.5	103.3					IAC600	USA	Purple	Chen et al. 2012
				0.51						Aengdongchalbyeo	South Korea	Green	Jin et al. 2012
	syringic acid
		0.02	ND	0.07	0.08	0.02	ND	0.08	0.11	Ariete	Portugal	Brown	Goufo et al. 2013
		0.02		0.13		0.02		0.15	30.32	KDML 105	Thailand	Brown	Butsat et al. 2009, 2010
						0.16	0.28			Alexandros	Greece	Brown	Irakli et al. 2012
		0.01	ND			0.03	0.14			Koshihikari	Japan	Brown	Tian et al. 2004
		0.19				0.23-0.49				KDML 105 and 5 other varieties	Thailand	Brown	Vichapong et al. 2010
		0.01	0.05	0.08	0.21	0.03	0.21			Osmancik-97	Turkey	Brown	Tuncel and Yilmaz, 2011
		ND	0.01			0.08	0.2			Koshihikari and 2 other varieties	Australia	Brown	Zhou et al. 2004
						ND	ND			Unknown	USA	Brown	Qiu et al. 2010
						2.17				Hwasunchalbyeo and Ilpumbyeo	South Korea	Brown	Chi et al. 2007
				0.58						Chucheongbyeo	South Korea	Brown	Jin et al. 2012
						ND	1.04			Unknown	Malaysia	Brown	Sani et al. 2012
						0.3				Alexandros	Greece	Brown	Irakli et al. 2012b
						3.12				Khao Niav Dum	Thailand	Black	Vichapong et al. 2010
				0.07						Shinmyongheugchalbyeo	South Korea	Black	Jin et al. 2012
						0.2				Unknown	Greece	Black	Irakli et al. 2012b
						1.52-1.69	0.97-1.71			Unknown	USA	Black	Qiu et al. 2010
						4.49				Jakwangchalbyeo	South Korea	Red	Chi et al. 2007
						0.66				Red Hom Mali	Thailand	Red	Vichapong et al. 2010
				5.59						Jakwangdobyeo	South Korea	Red	Jin et al. 2012
						0.37				Unknown	Greece	Red	Irakli et al. 2012b
				3.8						IITA179	USA	Red	Chen et al. 2012
						0.87-3.25	0.84-1.45			Unknown	USA	Red	Qiu et al. 2010
						ND				Unknown	Canada	Red	Guo and Beta, 2013
				0.42						Aengdongchalbyeo	South Korea	Green	Jin et al. 2012
	chlorogenic acid
		0.06	0.04	0.11	0.21	0.06	0.04	0.05	0.03	Ariete	Portugal	Brown	Goufo et al. 2013
		0.02		0.23		0.02		0.31	ND	KDML 105	Thailand	Brown	Butsat et al. 2009, 2010
		ND		0.60-1.45		0.09-0.20		ND		Kaoshsiung and 7 other varieties	Taiwan	Brown	Huang and Ng, 2012
		0.03	ND			0.03	ND			Koshihikari	Japan	Brown	Tian et al. 2004
		ND	ND	ND	ND	ND	ND			Osmancik-97	Turkey	Brown	Tuncel and Yilmaz, 2011
						0.44				Hwasunchalbyeo and Ilpumbyeo	South Korea	Brown	Chi et al. 2007
						ND	ND			Unknown	Malaysia	Brown	Sani et al. 2012
				1.55						Unknown	Malaysia	Brown	Chan et al. 2013
		ND		ND		ND		ND		Kuroo-mochi, Cho-t-zu	Taiwan	Black	Huang and Ng, 2012
						2.53				Unknwon	China	Black	Deng et al. 2012
						3.98				Jakwangchalbyeo	South Korea	Red	Chi et al. 2007
		ND		9.79-15.40		ND		1.94		Hung-no, Ai-chueh	Taiwan	Red	Huang and Ng, 2012
						1.6				Unknwon	China	Red	Deng et al. 2012
						ND				Unknwon	China	Purple	Deng et al. 2012
	caffeic acid
		0.02	ND	0.28	0.07	0.51	ND	0.22	0.02	Ariete	Portugal	Brown	Goufo et al. 2013
		0.04		0.26		0.01		0.28	ND	KDML 105	Thailand	Brown	Butsat et al. 2009, 2010
			ND				ND			Carnaroli	Italy	Brown	Finocchiaro et al. 2007
		ND		0.18-0.79		0.11		0.18-0.51		Kaoshsiung and 7 other varieties	Taiwan	Brown	Huang and Ng, 2012
		0.02	ND			0.02	0.22			Koshihikari	Japan	Brown	Tian et al. 2004
		0.15				0.22-0.39				KDML 105 and 5 other varieties	Thailand	Brown	Vichapong et al. 2010
		ND	ND	0.02	0.06	ND	ND			Osmancik-97	Turkey	Brown	Tuncel and Yilmaz, 2011
		ND	0.02			0.08	0.27			Koshihikari and 2 other varieties	Australia	Brown	Zhou et al. 2004
				3						Unknown	Taiwan	Brown	Fabian et al. 2010
						ND	6.13			Unknown	Malaysia	Brown	Sani et al. 2012
						0.29				Alexandros	Greece	Brown	Irakli et al. 2012b
				ND	15.7					Cocodrie	USA	Brown	Chen et al. 2012
				0.24						Unknown	Malaysia	Brown	Chan et al. 2013
						1.84				Khao Niav Dum	Thailand	Black	Vichapong et al. 2010
		ND		19.19-25.28		0.3		0.34-0.39		Kuroo-mochi, Cho-t-zu	Taiwan	Black	Huang and Ng, 2012
						0.2				Unknown	Greece	Black	Irakli et al. 2012b
						0.02-0.09	0.02-0.05			Bahng Gawk and 9 other varieties	Thailand, China, Sri Lanka	Black	Sompong et al. 2011
		0.07				0.24				Eusebio	Italy	Red	Finocchiaro et al. 2007
						1.06				Red Hom Mali	Thailand	Red	Vichapong et al. 2010
		ND		0.78-10.88		ND		0.21-0.80		Hung-no, Ai-chueh	Taiwan	Red	Huang and Ng, 2012
						0.19				Unknown	Greece	Red	Irakli et al. 2012b
						0.01-0.13	0.01-0.03			Bahng Gawk and 9 other varieties	Thailand, China, Sri Lanka	Red	Sompong et al. 2011
				ND	11.1					IITA179	USA	Red	Chen et al. 2012
						ND				Unknown	Canada	Red	Guo and Beta, 2013
				ND	0.06					IAC600	USA	Purple	Chen et al. 2012
	p-coumaric acid
		0.03	0.79	0.28	22.02	0.04	2.88	2.07	78.66	Ariete	Portugal	Brown	Goufo et al. 2013
		0.05		1.12		0.45		1.52	591.7	KDML 105	Thailand	Brown	Butsat et al. 2009, 2010
		0.04-0.54	0.46-2.78	0.10-1.08	50.8-242.0					Koshihikari and 6 other varieties	Japan	Brown	Harukaze et al. 1999
			0.17				0.55			Carnaroli	Italy	Brown	Finocchiaro et al. 2007
				1.57	40.48					California	USA	Brown	Laokuldilok et al. 2011
						0.18	2.09			Alexandros	Greece	Brown	Irakli et al. 2012, 2012
		ND		0.46-0.97		0.07-0.19		1.14-2.57		Seven Taiwanese varieties	Taiwan	Brown	Huang and Ng, 2012
		0.02	0.34			0.2	2.1			Koshihikari	Japan	Brown	Tian et al. 2004
		0.09	0.31			0.16-0.35	0.82			KDML 105 and 5 other varieties	Thailand	Brown	Vichapong et al. 2010
		ND	0.03	0.01	1.81	0.02	0.37			Osmancik-97	Turkey	Brown	Tuncel and Yilmaz, 2011
		0.06	0.89			0.3	8.2			Koshihikari and 2 other varieties	Australia	Brown	Zhou et al. 2004
						0.32	0.36			Unknown	USA	Brown	Qiu et al. 2010
						1.15				Hwasunchalbyeo and Ilpumbyeo	South Korea	Brown	Chi et al. 2007
				15						Unknown	Taiwan	Brown	Fabian et al. 2010
				1.17						Chucheongbyeo	South Korea	Brown	Jin et al. 2012
						0.55	0.91			Unknown	Malaysia	Brown	Sani et al. 2012
						0.54				Alexandros	Greece	Brown	Irakli et al. 2012b
				ND	42.4					Cocodrie	USA	Brown	Chen et al. 2012
				10.15						Unknown	Malaysia	Brown	Chan et al. 2013
									487.9-636.7	Gladio, Creso, Scirocco, Carolina	Greece	Brown	Nenadis et al. 2013
				2.28-9.20	13.92-20.72					Unknown	Thailand	Black	Laokuldilok et al. 2011
		ND	0.54	0.76	144					Saika 209	Japan	Black	Harukaze et al. 1999
						1.06	0.62			Khao Niav Dum	Thailand	Black	Vichapong et al. 2010
		ND		2.46-3.97		0.11-0.34		1.44-1.71		Kuroo-mochi, Cho-t-zu	Taiwan	Black	Huang and Ng, 2012
				2.04						Shinmyongheugchalbyeo	South Korea	Black	Jin et al. 2012
						0.38				Unknown	Greece	Black	Irakli et al. 2012b
						0.30-0.61	3.80-6.70			Bahng Gawk and 9 other varieties	Thailand, China, Sri Lanka	Black	Sompong et al. 2011
						2.92-4.11	3.64-4.35			Unknown	USA	Black	Qiu et al. 2010
				4.06	23.71					Unknown	Thailand	Red	Laokuldilok et al. 2011
		0.96				2.25				Eusebio	Italy	Red	Finocchiaro et al. 2007
						1.83				Jakwangchalbyeo	South Korea	Red	Chi et al. 2007
						1.02	1.25			Red Hom Mali	Thailand	Red	Vichapong et al. 2010
		ND		2.69-3.18		0.07		1.48-2.27		Hung-no, Ai-chueh	Taiwan	Red	Huang and Ng, 2012
				1.64						Jakwangdobyeo	South Korea	Red	Jin et al. 2012
						0.37				Unknown	Greece	Red	Irakli et al. 2012b
						0.05-0.20	6.30-15.09			Bahng Gawk and 9 other varieties	Thailand, China, Sri Lanka	Red	Sompong et al. 2011
				ND	51.1					IITA179	USA	Red	Chen et al. 2012
						2.21-5.23	2.51-3.52			Unknown	USA	Red	Qiu et al. 2010
						NA	6.65			Unknown	Canada	Red	Guo and Beta, 2013
				ND	51.7					IAC600	USA	Purple	Chen et al. 2012
				0.47						Aengdongchalbyeo	South Korea	Green	Jin et al. 2012
	sinapic acid
		0.03	ND	0.11	0.04	0.11	ND	0.19	0.16	Ariete	Portugal	Brown	Goufo et al. 2013
		0.05		0.6		0.35		0.02	ND	KDML 105	Thailand	Brown	Butsat et al. 2009, 2010
			0.06				1.42			Carnaroli	Italy	Brown	Finocchiaro et al. 2007
				3.47	22.4					California	USA	Brown	Laokuldilok et al. 2011
						0.13	2.28			Alexandros	Greece	Brown	Irakli et al. 2012
		0.01	ND		0.02	0.32				Koshihikari	Japan	Brown	Tian et al. 2004
						ND	ND			Unknown	USA	Brown	Qiu et al. 2010
				0.41						Chucheongbyeo	South Korea	Brown	Jin et al. 2012
						ND				Alexandros	Greece	Brown	Irakli et al. 2012b
				ND	254.4					Cocodrie	USA	Brown	Chen et al. 2012
				5.00-26.80	15.02-25.91					Unknown	Thailand	Black	Laokuldilok et al. 2011
				0.84						Shinmyongheugchalbyeo	South Korea	Black	Jin et al. 2012
						ND				Unknown	Greece	Black	Irakli et al. 2012b
						ND	5.51-7.33			Unknown	USA	Black	Qiu et al. 2010
				2.64	18.34					Unknown	Thailand	Red	Laokuldilok et al. 2011
		1.92				16.07				Eusebio	Italy	Red	Finocchiaro et al. 2007
				ND	226.6					IITA179	USA	Red	Chen et al. 2012
				0.65						Jakwangdobyeo	South Korea	Red	Jin et al. 2012
						ND				Unknown	Greece	Red	Irakli et al. 2012b
						ND	5.68-9.69			Unknown	USA	Red	Qiu et al. 2010
						4.72				Unknown	Canada	Red	Guo and Beta, 2013
				ND	203.9					IAC600	USA	Purple	Chen et al. 2012
				0.21						Aengdongchalbyeo	South Korea	Green	Jin et al. 2012
	ferulic acid
		0.1	5.55	0.37	88.77	0.1	10.33	1.44	34.78	Ariete	Portugal	Brown	Goufo et al. 2013
		0.52		3.01		0.52		1.85	182.51	KDML 105	Thailand	Brown	Butsat et al. 2009, 2010
		0.37-2.78	4.89-9.35	2.71-8.69	22.4-225.0					Koshihikari and 6 other varieties	Japan	Brown	Harukaze et al. 1999
			0.59				6.62			Carnaroli	Italy	Brown	Finocchiaro et al. 2007
				5.23	126.22					California	USA	Brown	Laokuldilok et al. 2011
						0.26	6.55			Alexandros	Greece	Brown	Irakli et al. 2012
		ND		0.73-5.66		0.37-1.51		0.41-1.64		Seven Taiwanese varieties	Taiwan	Brown	Huang and Ng, 2012
		0.07	5.26			0.32	15.19			Koshihikari	Japan	Brown	Tian et al. 2004
		0.50-1.15	1.25			0.71-1.18	4.03			KDML 105 and 5 other varieties	Thailand	Brown	Vichapong et al. 2010
		0.04	0.85	0.16	11.99	0.09	3.9			Osmancik-97	Turkey	Brown	Tuncel and Yilmaz, 2011
		1.3	5.8			3	25.9			Koshihikari and 2 other varieties	Australia	Brown	Zhou et al. 2004
						0.92	10.2			Unknown	USA	Brown	Qiu et al. 2010
						3.24				Hwasunchalbyeo and Ilpumbyeo	South Korea	Brown	Chi et al. 2007
				8						Unknown	Taiwan	Brown	Fabian et al. 2010
				3.17						Chucheongbyeo	South Korea	Brown	Jin et al. 2012
						1.32	ND			Unknown	Malaysia	Brown	Sani et al. 2012
						0.78				Alexandros	Greece	Brown	Irakli et al. 2012b
				6.1	193.5					Cocodrie	USA	Brown	Chen et al. 2012
				ND						Unknown	Malaysia	Brown	Chan et al. 2013
									151.0-203.7	Gladio, Creso, Scirocco, Carolina	Greece	Brown	Nenadis et al. 2013
				13.10-19.15	15.32-94.85					Unknown	Thailand	Black	Laokuldilok et al. 2011
		4.44	1.68	7.1	164					Saika 209	Japan	Black	Harukaze et al. 1999
						5.27	5.54			Khao Niav Dum	Thailand	Black	Vichapong et al. 2010
		ND		3.55-6.80		0.26-0.53		0.43-0.93		Kuroo-mochi, Cho-t-zu	Taiwan	Black	Huang and Ng, 2012
				4.38						Shinmyongheugchalbyeo	South Korea	Black	Jin et al. 2012
						1.50-2.59	24.70-39.50			Bahng Gawk and 9 other varieties	Thailand, China, Sri Lanka	Black	Sompong et al. 2011
						1.38				Unknown	Greece	Black	Irakli et al. 2012b
						2.90-4.03	29.52-34.52			Unknown	USA	Black	Qiu et al. 2010
				17.12	94.39					Unknown	Thailand	Red	Laokuldilok et al. 2011
						1.24				Unknown	Greece	Red	Irakli et al. 2012b
		2.56				12.08				Eusebio	Italy	Red	Finocchiaro et al. 2007
				2.95						Jakwangdobyeo	South Korea	Red	Jin et al. 2012
						8.34				Jakwangchalbyeo	South Korea	Red	Chi et al. 2007
						3.01	4.03			Red Hom Mali	Thailand	Red	Vichapong et al. 2010
						0.85-1.60	23.40-32.90			Bahng Gawk and 9 other varieties	Thailand, China, Sri Lanka	Red	Sompong et al. 2011
		ND		3.50-4.56		0.16-0.19		0.61		Hung-no, Ai-chueh	Taiwan	Red	Huang and Ng, 2012
				7.7	97.8					IITA179	USA	Red	Chen et al. 2012
						2.21-5.23	24.15-35.54			Unknown	USA	Red	Qiu et al. 2010
						NA	30.71			Unknown	Canada	Red	Guo and Beta, 2013
				7	152.3					IAC600	USA	Purple	Chen et al. 2012
				1.78						aengdongchalbyeo,	South Korea	Green	Jin et al. 2012
	ellagic acid
		ND		3.38-6.23		0.23-0.75		3.34-5.23		Kaoshsiung and 7 other varieties	Taiwan	Brown	Huang and Ng, 2012
		ND		12.21		1.26		2.90-3.95		Kuroo-mochi, Cho-t-zu	Taiwan	Black	Huang and Ng, 2012
		ND		4.51-6.09		0.49		1.37-8.26		Hung-no, Ai-chueh	Taiwan	Red	Huang and Ng, 2012
	cinnamic acid (mg/100g)
		ND	ND	ND	ND	ND	ND	ND	ND	Ariete	Portugal	Brown	Goufo et al. 2013
						0.29				Alexandros	Greece	Brown	Irakli et al. 2012
		0.01	0.03	0.02	0.07	0.01	0.07			Osmancik-97	Turkey	Brown	Tuncel and Yilmaz, 2011
						ND				Hwasunchalbyeo and Ilpumbyeo	South Korea	Brown	Chi et al. 2007
		ND		ND		ND		ND		Kaoshsiung and 7 other varieties	Taiwan	Brown	Huang and Ng, 2012
						0.29				Alexandros	Greece	Brown	Irakli et al. 2012b
		ND		ND		ND		ND		Kuroo-mochi, Cho-t-zu	Taiwan	Black	Huang and Ng, 2012
						ND				Unknown	Greece	Black	Irakli et al. 2012b
						3.84				Jakwangchalbyeo	South Korea	Red	Chi et al. 2007
		ND		ND		ND		ND		Hung-no, Ai-chueh	Taiwan	Red	Huang and Ng, 2012
						0.29				Unknown	Greece	Red	Irakli et al. 2012b
	other phenolic acids
	methoxycinnamic acid			0.01						IITA179	USA	Red	Chen et al. 2012
	ethyl-3,4-dihydroxybenzoic acid									Heugjinjubyeo	South Korea	Black	Chung and Shin, 2007
	4-hydroxy-3-methoxyphenylacetic acid									Heugjinjubyeo	South Korea	Black	Chung and Shin, 2007
	3,4-dihydroxybenzoic acid									Heugjinjubyeo	South Korea	Black	Chung and Shin, 2007
	4-hydroxy-3-methoxy cinnamic acid									Heugjinjubyeo	South Korea	Black	Chung and Shin, 2007
	4-hydroxy-3-methoxy methyl benzoic acid									Unknown	Japan	Black	Fujita et al. 2010
										Unknown	Japan	Red	Fujita et al. 2010
										Unknown	Japan	Green	Fujita et al. 2010
	3,4-dihydroxy methyl benzoic acid									Unknown	Japan	Black	Fujita et al. 2010
										Unknown	Japan	Red	Fujita et al. 2010
										Unknown	Japan	Green	Fujita et al. 2010
	p-methoxyphenol									Unknown	Japan	Black	Fujita et al. 2010
										Unknown	Japan	Red	Fujita et al. 2010
										Unknown	Japan	Green	Fujita et al. 2010
	guaicol	0.09				0.14				KDML 105 and 5 other varieties	Thailand	Brown	Vichapong et al. 2010
						0.53				Khao Niav Dum	Thailand	Black	Vichapong et al. 2010
						0.52				Red Hom Mali	Thailand	Red	Vichapong et al. 2010
	p-cresol	0.13				0.19				KDML 105 and 5 other varieties	Thailand	Brown	Vichapong et al. 2010
						1.11				Khao Niav Dum	Thailand	Black	Vichapong et al. 2010
						0.83				Red Hom Mali	Thailand	Red	Vichapong et al. 2010
				0.01						IITA179	USA	Red	Chen et al. 2012
	o-cresol	0.16				0.25				KDML 105 and 5 other varieties	Thailand	Brown	Vichapong et al. 2010
						1.56				Khao Niav Dum	Thailand	Black	Vichapong et al. 2010
						1.52				Red Hom Mali	Thailand	Red	Vichapong et al. 2010
	3,5-xylene	0.15				0.18				KDML 105 and 5 other varieties	Thailand	Brown	Vichapong et al. 2010
						1.8				Khao Niav Dum	Thailand	Black	Vichapong et al. 2010
						1.12				Red Hom Mali	Thailand	Red	Vichapong et al. 2010
	6-O-(E)-feruloylsucrose	0.03				1.09				Koshihikari	Japan	Brown	Tian et al. 2004
						NA				Eusebio	Italy	Red	Finocchiaro et al. 2007
	6-O-(E)-sinapoylsucrose	0.03				0.41				Koshihikari	Japan	Brown	Tian et al. 2004
										Eusebio	Italy	Red	Finocchiaro et al. 2007
	feruloyl quinic acid									Eusebio	Italy	Red	Finocchiaro et al. 2007
	sinapoyl rutinoside									Eusebio	Italy	Red	Finocchiaro et al. 2007
	sinapoyl tartrate									Eusebio	Italy	Red	Finocchiaro et al. 2007
	total phenolics content (mg standard equivalent/100 g)
	gallic acid	34.18	22.73	526.06	91.12	42.21	18.44	207.77	211.34	Ariete	Portugal	Brown	Goufo et al. 2013
	gallic acid	70.13		276.19		130.04		220.45	710.11	KDML 105	Thailand	Brown	Butsat et al. 2009, 2010
	gallic acid	4.30-10.70		64.4-203.0						Koshihikari and 6 other varieties	Japan	Brown	Harukaze et al. 1999
	gallic acid			255						California	USA	Brown	Laokuldilok et al. 2011
	gallic acid					24	48			Alexandros	Greece	Brown	Irakli et al. 2012, 2012
	gallic acid	6.00-22.00		129.0-253		24.0-45.0		61.0-113.0		Seven Taiwanese varieties	Taiwan	Brown	Huang and Ng, 2012
	gallic acid	6.80-26.00	0.84			12.0-36.87	1.64			KDML 105 and 5 other varieties	Thailand	Brown	Vichapong et al. 2010
	gallic acid					31.6	12.3			Unknown	USA	Brown	Qiu et al. 2010
	gallic acid			441	231.1					Huidao 7	China	Brown	Zhang et al. 2010
	gallic acid			415	545	44	61			Kechengnuo No.4	China	Brown	Min et al. 2011, 2012
	gallic acid	3.00-21.00		142-268		22.00-36.00				IR64, TNG71	Taiwan	Brown	Jeng et al. 2012
	gallic acid	3.8		172.3		13.7				BG250, 300, 350	Sri Lanka	Brown	Gunaratne et al. 2013
	gallic acid	24.79				65.14				Irga 417	Brazil	Brown	Walter et al. 2013
	gallic acid			220.0-320.0						KDML 105 and 4 other varieties	Thailand	Brown	Chotimarkorn et al. 2008
	gallic acid			251.0-359						Basmati and 4 other varieties	Pakistan	Brown	Iqbal et al. 2005
	gallic acid	404				1168				Taichung Sen No.	Taiwan	Brown	Yang et al. 2006
	gallic acid					234				Taichung	Taiwan	Brown	Liang et al. 2009
	gallic acid			223.16						RD-6	Thailand	Brown	Sungsopha et al. 2009
	gallic acid			179.0-325.0						RD-6	Thailand	Brown	Loypimai et al. 2009
	gallic acid			237.0-635.0						Tarom	Iran	Brown	Tabaraki and Nateghi,m 2011
	gallic acid			255						Taikung 9	Taiwan	Brown	Lai et al. 2009
	gallic acid					2955				Unknown	India	Brown	Bhanja et al. 2007
	gallic acid			331-944						Vasumathi, Yamini	India	Brown	Rao et al. 2010
	gallic acid			0.60-0.68		0.10-0.11				Cimarron, Zeta 15, Fonaiap-1	Venezuela	Brown	Aguilar-Garcia et al. 2007
	gallic acid					41.75				BP050	China	Brown	Zhu et al. 2010
	gallic acid					112.36				Several Chinese varieties	China	Brown	Zhang et al. 2008
	gallic acid			441	213					Huidao 7, Guinongzhan	China	Brown	Zhang et al. 2010
	gallic acid			201-1948						Unknown	Taiwan	Brown	Fabian et al. 2010
	gallic acid			250						Unknown	China	Brown	Zhu et al. 2010
	gallic acid			310-380						Dawn and 4 other varieties	USA	Brown	Goffman and Bergman, 2004
	gallic acid					121.19-126.18				Tang164 and 5 other varieties	China	Brown	Liu et al. 2010
	gallic acid			900						KDML 105 and 4 others	Thailand	Brown	Muntand and Prasong, 2010
	gallic acid					27.8-182.6				Several varieties	China	Brown	Shao et al. 2011, 2011
	gallic acid					180-190				Perla, Gladio, Augusto	Italy	Brown	Finocchiaro et al. 2010
	gallic acid			598						Chucheongbyeo	South Korea	Brown	Jin et al. 2012
	gallic acid					100				Nakateshinsenbon	Japan	Brown	Chen et al. 2012
	gallic acid			139						Mentik, Wangi, Cilamaya, IR64	Indonesia	Brown	Ambarita et al. 2010
	gallic acid					130.60-184.02				Taikeng 16, Kaohsiung 139	Taiwan	Brown	Kesarwani et al. 2012
	gallic acid	13.58-25.30								BRRI dham 34 and 9 other varieties	Bangladesh	Brown	Duta et al. 2012
	gallic acid			157.0-196.0						KDML 105,RD6	Thailand	Brown	Moongngarm et al. 2012
	gallic acid			201-331						Fajr, Tarem	Iran	Brown	Arab et al. 2011
	gallic acid					4000	2000			Unknown GERMINATED	Malaysia	Brown	Sani et al. 2012
	gallic acid	1717								KDML105	Thailand	Brown	Thanajiruschaya et al. 2010
	gallic acid					201.7				Hom Daeng	Thailand	Brown	Tananuwong and Tangsrianugul, 2013
	gallic acid	60				317				MR220	Malaysia	Brown	Iman et al. 2012
	gallic acid					94.85	19.72			BP605	China	Brown	Shao et al. 2013
	gallic acid	ND				20.1				BG250, BG359	Sri Lanka	Brown	Gunaratne et al. 2011
	gallic acid					62.32				RD8	Thailand	Brown	Moongngarm and Khomphiphatkul, 2011
	gallic acid			160						Unknown	Thailand	Brown	Wataniyakul et al. 2012
	gallic acid					32				MR219	Malysia	Brown	Fasahat et al. 2012
	gallic acid					25				Keteki Joha, Bakul Joha	India	Brown	Saikia et al. 2012
	gallic acid	9.99								Unknown	Malysaia	Brown	Chan et al. 2012
	gallic acid	140				250				MR219	Malaysia	Brown	Norzaleha et al. 2011
	gallic acid					28.12	292.22			Kaybonnet	USA	Brown	Lonnerdal et al. 2011
	gallic acid			220-289						SA418 and 3 other varieties	Taiwan	Brown	Jeng et al. 2012
	gallic acid	30.02-50.60				60.23-90.07				Swarna, Pusa Basmati, Gobindobhog	India	Brown	Basu et al. 2012
	gallic acid			2930						Cocodrie	USA	Brown	Chen et al. 2012
	gallic acid					52.13-58.96				KDML105 and RD2	Thailand	Brown	Rattanachitthawat et al. 2010
	gallic acid			510						Koshihikari	Japan	Brown	Kaneda et al. 2006
	gallic acid			9800						Unknown	Japan	Brown	Chiou et al. 2013
	gallic acid					1130				Nampyeongbyeo	South Korea	Brown	Seo et al. 2011, 2013
	gallic acid			2537						Unknown	Malaysia	Brown	Chan et al. 2013
	gallic acid					375				Hiami, Ilpum	South Korea	Brown	Woo et al. 2010
	gallic acid	19.52								Fifty-one varieties	South Korea	Brown	Sohn et al, 2005
	gallic acid			352.3						KDML105	Thailand	Brown	Tosingharach et al. 2011
	gallic acid					70.3				RD 6	Thailand	Brown	Moongngarm and Saetung, 2010
	gallic acid			139-188						KDML 105	Thailand	Brown	Sirikul et al. 2009
	gallic acid	14916								M202	USA	Brown	Heuberger et al. 2010
	gallic acid					108.1-251.4				423 Chinese varieties	China	Brown	Shen et al. 2009
	gallic acid					143-254	6.12-74.43			Unknown	China	Brown	Deng et al. 2012
	ferulic acid	30	10	412	331	75	50			Osmancik-97	Turkey	Brown	Tuncel and Yilmaz, 2011
	ferulic acid			4200						Unknown	Japan	Brown	Pourali et al. 2010
	ferulic acid					27.9				Unknown	USA	Brown	Qiu et al. 2009
	ferulic acid			120						Unknown	South Korea	Brown	Kim and Han, 2011
	ferulic acid			48.91						IRGA	Brazil	Brown	Oliveira et al. 2012
	ferulic acid					207.9				Unknown	Canada	Brown	Hirawan et al. 2011
	ferulic acid					400				KDML105 and 3 other varieties	Thailand	Brown	Maisuthisakul and Changchub, 2012
	ferulic acid					803-900				Three varieties	India	Brown	Gujral et al. 2011
	ferulic acid					38.8-89.3	31.1-56.3			Espagri 108 and 10 other varieties	Brazil	Brown	Massaretto et al. 2011
	ferulic acid					64.76	42.26			Espagri 108 and 13 other varieties	Brazil	Brown	De Mira et al. 2009
									1966.1-2789.8	Gladio, Creso, Scirocco, Carolina	Greece	Brown	Nenadis et al. 2013
	gallic acid			277.2-328.9						Unknown	Thailand	Black	Laokuldilok et al. 2011
	gallic acid	194	79	9850	900	1640	179			Heugjinjubyeo	South Korea	Black	Kong and Lee, 2010
	gallic acid					183.8				Kam Doi Saked	Thailand	Black	Tananuwong and Tewaruth, 2010
	gallic acid					208.42-329.24				Chormaiphai, BWR96044, bwr96025	Thailand	Black	Yodmanee et al. 2011
	gallic acid	5.4	0.45	787	8400					Saika 209	Japan	Black	Harukaze et al. 1999
	gallic acid					38.16				BP602	China	Black	Zhu et al. 2010
	gallic acid					60.6	3.16			Khao Niav Dum	Thailand	Black	Vichapong et al. 2010
	gallic acid			3321-7043	227-343					Heizhenzhu and 111 other varieties	China	Black	Zhang et al. 2010
	gallic acid	21.0-34.0		524.0-736.0		91.0-178.0		117.0-145.0		Kuroo-mochi, Cho-t-zu	Taiwan	Black	Huang and Ng, 2012
	gallic acid			1000						96041-20 and 4 others	Thailand	Black	Muntand and Prasong, 2010
	gallic acid					1055.7				Several varieties	China	Black	Shao et al. 2011
	gallic acid					420-1030				Artemide, Venere	Italy	Black	Finocchiaro et al. 2010
	gallic acid			650-900						Khao Hom Nin and 3 other varieties	Thailand	Black	Pitija et al. 2013
	gallic acid			2259						Shinmyongheugchalbyeo	South Korea	Black	Jin et al. 2012
	gallic acid					471.8-922.0				Seven varieties	Thailand	Black	Sangkitikomol et al. 2010
	gallic acid					710				Okunomurasaki and 2 other varieties	Japan	Black	Chen et al. 2012
	gallic acid					1600				Hawm nil, Hawm kanya and Kum	Thailand	Black	Maisuthisakul and Changchub, 2012
	gallic acid	40.03				943.98				IAC 600	Brazil	Black	Walter et al. 2013
	gallic acid			665						Unknown	Thailand	Black	Moongngarm et al. 2012
	gallic acid					554.2	59.35			BP602	China	Black	Shao et al. 2013
	gallic acid					136.57				Leum Phua, Klam, Hawm Nil and Black Rose	Thailand	Black	Suwannalert and Rattanachitthawat, 2011
	gallic acid					410				Mamut	Malaysia	Black	Norzaleha et al. 2011
	gallic acid					100.09				DKU 1-3, DKU 2-3, Heugjinjubyeo	South Korea	Black	Lee et al. 2010
	gallic acid			17580						Unknown	Japan	Black	Kaneda et al. 2006
	gallic acid					80-154				Luem-phua and 4 other varieties	Thailand	Black	Rattanachitthawat et al. 2010
	gallic acid			960-1600						Hiraka and 2 other varieties	Japan	Black	Kaneda et al. 2006
	gallic acid					845.4	401.6			Unknown	South Korea	Black	Chung and L ee, 2003
	gallic acid					211				Unknown	South Korea	Black	Kim and Jang, 2004
	gallic acid					164.0-189.7	137.0-164.6			Unknown	USA	Black	Qiu et al. 2010
	gallic acid					841.0-1244.9				Six Chinese varieties	China	Black	Shen et al. 2009
	gallic acid					135-947	77-82			Unknown	China	Black	Deng et al. 2012
	ferulic acid									Bahng Gawk and 9 other varieties	Thailand, China, Sri Lanka	Black	Sompong et al. 2011
	ferulic acid	16.42	45.07							Khao Hom Nil	Thailand	Black	Htwe et al. 2009
	ferulic acid					0.043	0.039			Khao Hom Nil	Thailand	Black	Htwe et al. 2010
	ferulic acid					334.2-357.5				Unknown	USA	Black	Qiu et al. 2009
	ferulic acid					345.4	79.22			ITJ31	Brazil	Black	De Mira et al. 2009
	gallic acid	3.8		1262.5		111.4				Eight Sri Lanka varieties	Sri Lanka	Red	Gunaratne et al. 2013
	gallic acid			152.6						Unknown	Thailand	Red	Laokuldilok et al. 2011
	gallic acid					58.89-80.44				Kramrad and 4 other varieties	Thailand	Red	Yodmanee et al. 2011
	gallic acid			7400	785	697.15	86.13			IITA117	Philippines	Red	Min et al. 2011
	gallic acid					71.33				BP144	China	Red	Zhu et al. 2010
	gallic acid					53.79	2.53			Red Hom Mali	Thailand	Red	Vichapong et al. 2010
	gallic acid					731.77				Several chinese varieties	China	Red	Zhang et al. 2008
	gallic acid	19.0-29.0		1108-1428		73.0-137.0		117.0-131.0		Hung-no, Ai-chueh	Taiwan	Red	Huang and Ng, 2012
	gallic acid			2600-4390						Acchhane and 9 other varieties	USA	Red	Goffman and Bergman, 2004
	gallic acid			1200						GS18003 and 4 others	Thailand	Red	Muntand and Prasong, 2010
	gallic acid					470.1				Several varieties	China	Red	Shao et al. 2011
	gallic acid					300-500				Ermes and 4 other varieties	Italy	Red	Finocchiaro et al. 2010
	gallic acid			944-1272						Njavara, Jyothi	India	Red	Rao et al. 2010
	gallic acid			2595						Jakwangdobyeo	South Korea	Red	Jin et al. 2012
	gallic acid					233.38-516.83				Seven varieties	Thailand	Red	Sangkitikomol et al. 2010
	gallic acid					700				Benisarasa and 3 other varieties	Japan	Red	Chen et al. 2012
	gallic acid					800				Sang yod and Red Jasmine	Thailand	Red	Maisuthisakul and Changchub, 2012
	gallic acid	36.58				761.3				Epargri and 10 other varieties	Brazil	Red	Walter et al. 2013
	gallic acid			1174-2975						Sudu Heeneti, Goda Heeneti, Masuran and Dik Wee	Sri Lanka	Red	Abeysekera et al. 2011
	gallic acid			439						Unknown	Thailand	Red	Moongngarm et al. 2012
	gallic acid					375.88	40.2			BP144	China	Red	Shao et al. 2013
	gallic acid	10				102.3				Kalu Heenati and 4 other varieties	Sri Lanka	Red	Gunaratne et al. 2011
	gallic acid					575				Chak-hao-amubi	India	Red	Saikia et al. 2012
	gallic acid					340				Silah Merah	Malaysia	Red	Norzaleha et al. 2011
	gallic acid			3549-5130						M66 and 3 other varieties	Taiwan	Red	Jeng et al. 2012
	gallic acid			25080						IITA179	USA	Red	Chen et al. 2012
	gallic acid					137-201				HDS and Red rose 2	Thailand	Red	Rattanachitthawat et al. 2010
	gallic acid			1310-3111						Toyama and 5 other varieties	Japan	Red	Kaneda et al. 2006
	gallic acid					1720-2470				Gunganghongmi, Jukjinjubyeo	South Korea	Red	Seo et al. 2013
	gallic acid			2800-5030						SA-586 and 7 other varieties	Taiwan	Red	Jeng et al. 2011
	gallic acid					158.5-206.1	105.6-169.1			Unknown	USA	Red	Qiu et al. 2010
	gallic acid					165.8-731.8				52 Chinese varieties	China	Red	Shen et al. 2009
	gallic acid					288-443	41-97			Unknown	China	Red	Deng et al. 2012
	ferulic acid					249.8-407.2				Unknown	USA	Red	Qiu et al. 2009
	ferulic acid					0.029	0.022			Red Hom Mali	Thailand	Red	Htwe et al. 2010
	ferulic acid					118.47-691.37	336.69-665.16			Bahng Gawk and 9 other varieties	Thailand, China, Sri Lanka	Red	Sompong et al. 2011
	ferulic acid	15.29	29.35							Khao Hom Mali	Thailand	Red	Htwe et al. 2009
	ferulic acid	523.2				862.6				Unknown	Canada	Red	Hirawan et al. 2011
	ferulic acid					255.63	53.85			ITJ8	Brazil	Red	De Mira et al. 2009
	ferulic acid					256-3-413.6	54.4-91.3			ITJ8 and 6 other varieties	Brazil	Red	Massaretto et al. 2011
	gallic acid			18880						IAC600	USA	Purple	Chen et al. 2012
	gallic acid			751-3116						M1 and 8 other varieties	Taiwan	Purple	Jeng et al. 2012
	gallic acid					225				Poreiton Chakhao	India	Purple	Saikia et al. 2012
	gallic acid					12721				Unknown	Thailand	Purple	Nattaya and Mayuree, 2012
	gallic acid	14.08								BKOS	Thailand	Purple	Semsang et al. 2012
	gallic acid			860-4540						HB1, 241	USA	Purple	Goffman and Bergman, 2004
	gallic acid			5121	819	547.31	95.07			IAC600	Philippines	Purple	Min et al. 2011
	gallic acid					485	40			Unknown	China	Red	Deng et al. 2012
	gallic acid			406						aengdongchalbyeo,	South Korea	Green	Jin et al. 2012
	gallic acid					110				Akunemochi	Japan	Green	Chen et al. 2012
	gallic acid					138.3-277.6				Several pigmented rices	China	Colored	Shao et al. 2011
	gallic acid					143.0-200.9				DKU0147 and 70 other varieties	South Korea	Colored	Lee et al. 2010

## Sheet: Flavonoids
	FLAVONOIDS (mg/100 g)	Endosperm		Bran		Whole grain		Husk		Rice	Origin	Colour	Reference
		Soluble	Insoluble	Soluble	Insoluble	Soluble	Insoluble	Soluble	Insoluble
	luteolin
						ND				Alexandros	Greece	Brown	Irakli et al. 2012b
						0.3				Unknown	Greece	Black	Irakli et al. 2012b
				18.4						IITA179	USA	Red	Chen et al. 2012
						ND				Unknown	Greece	Red	Irakli et al. 2012b
	apigenin
		ND	ND	0.04	0.32	ND	0.08	1.08	0.1	Ariete	Portugal	Brown	Goufo et al. 2013
						0.25				Alexandros	Greece	Brown	Irakli et al. 2012b
						2.05				Hwasungbyeo	South Korea	Brown	Kim et al. 2010
						1.48				Unknown	Greece	Black	Irakli et al. 2012b
						2.13-2.85				Heugjinjubyeo and 4 other varieties	South Korea	Black	Kim et al. 2010
						1.44-1.77				Hongjinjubyeo and Jeogjinjubyeo	South Korea	Red	Kim et al. 2010
						0.2				Unknown	Greece	Red	Irakli et al. 2012b
				7.8						IITA179	USA	Red	Chen et al. 2012
	tricin
		ND	0.05	1.06	2.91	0.09	0.64	34.85	3.55	Ariete	Portugal	Brown	Goufo et al. 2013
				4.86						Sujatha	India	Brown	Mohanlal et al. 2011
				11.98-193.05						Njavara, Palakkadam matta	India	Red	Mohanlal et al. 2011
	tricin 4′-O-(erythro-β-guaiacylglyceryl) ether
				1.88						Sujatha and Palakkadan matta	India	Brown	Mohanlal et al. 2011
				57.15						Njavara, Palakklam matta	India	Red	Mohanlal et al. 2011
	tricin 4′ O-(threo-β-guaiacylglyceryl) ether
				2.71						Sujatha and Palakkadan matta	India	Brown	Mohanlal et al. 2011
				64.62						Njavara, Palakklam matta	India	Red	Mohanlal et al. 2011
	isovitexin
		ND	ND	ND	ND	ND	ND	ND	ND	Ariete	Portugal	Brown	Goufo et al. 2013
								0.34		Katakutara	Japan	Brown	Ramarathnam et al. 1989
	naringenin
		ND	ND	ND	ND	ND	ND	ND	ND	Ariete	Portugal	Brown	Goufo et al. 2013
						0.34				Alexandros	Greece	Brown	Irakli et al. 2012b
						ND				Unknown	Greece	Black	Irakli et al. 2012b
						0.21				Unknown	Greece	Red	Irakli et al. 2012b
				0.01						IITA179	USA	Red	Chen et al. 2012
	rutin
						0.38				Alexandros	Greece	Brown	Irakli et al. 2012b
						0.28				Unknown	Greece	Black	Irakli et al. 2012b
						0.24				Unknown	Greece	Red	Irakli et al. 2012b
	hesperidin
						1.36				Hwasunchalbyeo and Ilpumbyeo	South Korea	Brown	Chi et al. 2007
						ND				Alexandros	Greece	Brown	Irakli et al. 2012b
						0.5				Unknown	Greece	Black	Irakli et al. 2012b
						ND				Unknown	Greece	Red	Irakli et al. 2012b
						2.8				Jakwangchalbyeo	South Korea	Red	Chi et al. 2007
				0.01						IITA179	USA	Red	Chen et al. 2012
	quercetin
		ND		ND		ND		ND		Kaoshsiung and 7 other varieties	Taiwan	Brown	Huang and Ng, 2012
						ND				Alexandros	Greece	Brown	Irakli et al. 2012b
						0.42				Unknown	Greece	Black	Irakli et al. 2012b
		ND		6.32		1.87		ND		Kuroo-mochi, Cho-t-zu	Taiwan	Black	Huang and Ng, 2012
				1.42-3.13						Riceberry and 6 other varieties	Thailand	Black	Sriseadka et al. 2013
				0.13-0.28						Kao Hom Nin and 3 other varieties	Thailand	Black	Nakornriab et al. 2008
						0.10-3.68				Heugjinjubyeo and 4 other varieties	South Korea	Black	Kim et al. 2010
						1.9				Unknwon	China	Black	Deng et al. 2012
						ND				Hongjinjubyeo and Jeogjinjubyeo	South Korea	Red	Kim et al. 2010
						ND				Unknown	Greece	Red	Irakli et al. 2012b
		ND		ND		ND		ND		Hung-no, Ai-chueh	Taiwan	Red	Huang and Ng, 2012
						1.94				Unknwon	China	Red	Deng et al. 2012
						ND				Unknwon	China	Purple	Deng et al. 2012
	quercetin-3-O-glucoside
						ND				Alexandros	Greece	Brown	Irakli et al. 2012b
						0.23				Unknown	Greece	Black	Irakli et al. 2012b
				12.62-30.52						Riceberry and 6 other varieties	Thailand	Black	Sriseadka et al. 2013
						0.19				Unknown	Greece	Red	Irakli et al. 2012b
	myricetin
						ND				Alexandros	Greece	Brown	Irakli et al. 2012b
						0.4				Unknown	Greece	Black	Irakli et al. 2012b
						0.3				Unknown	Greece	Red	Irakli et al. 2012b
	kaempferol
						ND				Alexandros	Greece	Brown	Irakli et al. 2012b
						0.44-0.59				Heugjinjubyeo and 4 other varieties	South Korea	Black	Kim et al. 2010
						0.37				Unknown	Greece	Black	Irakli et al. 2012b
						94.62				Unknwon	China	Black	Deng et al. 2012
						ND				Unknown	Greece	Red	Irakli et al. 2012b
						1.05				Jakwangchalbyeo	South Korea	Red	Chi et al. 2007
						ND				Hongjinjubyeo and Jeogjinjubyeo	South Korea	Red	Kim et al. 2010
						79.26				Unknwon	China	Red	Deng et al. 2012
						ND				Unknwon	China	Purple	Deng et al. 2012
	isorhamnetin
				0.67						Riceberry and 6 other varieties	Thailand	Black	Sriseadka et al. 2013
				0.04-0.08						Kao Hom Nin and 4 other varieties	Thailand	Black	Nakornriab et al. 2008
				0.01						IITA179	USA	Red	Chen et al. 2012
	other flavonoids
	quercetin-3-O-rutinoside			4.06-8.97						Riceberry and 6 other varieties	Thailand	Black	Sriseadka et al. 2013
	isorhamnetin-3-O-glucoside			3.90-27.10						Riceberry and 6 other varieties	Thailand	Black	Sriseadka et al. 2013
	isorhamnetin-3-O-acetylglucoside			2.00-12.98						Riceberry and 6 other varieties	Thailand	Black	Sriseadka et al. 2013
	isorhamnetin-7-O-rutinoside			2.81-4.59						Riceberry and 6 other varieties	Thailand	Black	Sriseadka et al. 2013
	taxifolin-7-O-glucoside			0.77-2.99						Riceberry and 6 other varieties	Thailand	Black	Sriseadka et al. 2013
	5,3′,4′,5′-tetrahydroxyflavanone-7-O-glucoside			21.15						Riceberry and 6 other varieties	Thailand	Black	Sriseadka et al. 2013
	5,6,3′,4′,5′-pentahydroxyflavone-7-O-glucoside			0.38-1.35						Riceberry and 6 other varieties	Thailand	Black	Sriseadka et al. 2013
	myricetin-7-O-glucoside			1.02-6.71						Riceberry and 6 other varieties	Thailand	Black	Sriseadka et al. 2013
	luteolin-7-O-glucoside	ND	0.07	ND	1.86	0.02	0.14	0.07	0.3	Ariete	Portugal	Brown	Goufo et al. 2013
	apigenin-7-O-glucoside	ND	0.07	ND	1.01	0.02	0.1	0.23	0.29	Ariete	Portugal	Brown	Goufo et al. 2013
	total flavonoids content (mg standard equivalent/100 g)
	catechin	76.44	65.04	998.1	263.9	130	126.4	190	108.4	Ariete	Portugal	Brown	Goufo et al. 2013
	catechin							11.92-23.96		Katakutara and Kusabue	Japan	Brown	Ramarathnam et al. 1988
	catechin	0.69-8.00	0.35			1.15-12.00	0.61			KDML 105 and 5 other varieties	Thailand	Brown	Vichapong et al. 2010
	catechin			855.9	106.3					Huidao 7	China	Brown	Zhang et al. 2010
	catechin			183	147	20	24			Kechengnuo No.4	China	Brown	Min et al. 2011, 2012
	catechin			3.00-10.00						KDML 105 and 4 other varieties	Thailand	Brown	Chotimarkorn et al. 2008
	catechin			168-257						Vasumathi, Yamini	India	Brown	Rao et al. 2010
	catechin					92.62				Several Chinese varieties	China	Brown	Zhang et al. 2008
	catechin			1168	150.4					Huidao 7, Guinongzhan	China	Brown	Zhang et al. 2010
	catechin			131						Chucheongbyeo	South Korea	Brown	Jin et al. 2012
	catechin			82		3.93				Sujatha	India	Brown	Mohanlal et al. 2012
	catechin					3000	2500			Unknown GERMINATED	Malaysia	Brown	Sani et al. 2012
	catechin			ND						SA418 and 3 other varieties	Taiwan	Brown	Jeng et al. 2012
	catechin	1120-1360				4680-5210				Swarna, Pusa Basmati, Gobindobhog	India	Brown	Basu et al. 2012
	catechin	5.18								Fifty-one varieties	South Korea	Brown	Sohn et al. 2005
	catechin					121				Carnaroli	Italy	Brown	Finocchiaro et al. 2007
	rutin					88.6-170.7				423 Chinese varieties	China	Brown	Shen et al. 2009
	rutin	1.72								Unknown	Malysaia	Brown	Chan et al. 2012
	rutin					5.81-131.6				Several varieties	China	Brown	Shao et al. 2011, 2011
	quercetin					9				Taichung	Taiwan	Brown	Liang et al. 2009
	quercetin	1326								KDML105	Thailand	Brown	Thanajiruschaya et al. 2010
	quercetin			527		193				Sujatha	India	Brown	Mohanlal et al. 2012
	quercetin					30				Keteki Joha, Bakul Joha	India	Brown	Saikia et al. 2012
	quercetin	14.0-106.0		123.0-525		47.0-182.0		283.0-362		Seven Taiwanese varieties	Taiwan	Brown	Huang and Ng, 2012
	catechin	25	6	1980	202	317	22			Heugjinjubyeo	South Korea	Black	Kong and Lee, 2010
	catechin					42.96	1.73			Khao Niav Dum	Thailand	Black	Vichapong et al. 2010
	catechin			3462-12061	126.7-386.9					Heizhenzhu and 111 other varieties	China	Black	Zhang et al. 2010
	catechin			1718						Shinmyongheugchalbyeo	South Korea	Black	Jin et al. 2012
	rutin					187.6-286.3				Six Chinese varieties	China	Black	Shen et al. 2009
	rutin					240.6				Several varieties	China	Black	Shao et al. 2011
	quercetin					20				Unknown	South Korea	Black	Kim and Jang, 2004
	quercetin	87.0-105.0		1013-1356		234-590		344-431		Kuroo-mochi, Cho-t-zu	Taiwan	Black	Huang and Ng, 2012
	catechin			1487	283	134.02	33.7			IITA117	Philippines	Red	Min et al. 2011
	catechin					38.08	1.66			Red Hom Mali	Thailand	Red	Vichapong et al. 2010
	catechin					184.76				Several chinese varieties	China	Red	Zhang et al. 2008
	catechin			1874						Jakwangdobyeo	South Korea	Red	Jin et al. 2012
	catechin			450		31				Njavara, Palakkadam matta	India	Red	Mohanlal et al. 2012
	catechin			61.0-127.0						M66 and 3 other varieties	Taiwan	Red	Jeng et al. 2012
	catechin			8480						IITA179	USA	Red	Chen et al. 2012
	catechin					257				Eusebio	Italy	Red	Finocchiaro et al. 2007
	rutin					147.2				Several varieties	China	Red	Shao et al. 2011
	rutin					108.7-190.3				52 Chinese varieties	China	Red	Shen et al. 2009
	quercetin			40-130						SA-586 and 7 other varieties	Taiwan	Red	Jeng et al. 2011
	quercetin			2716		228				Njavara, Palakkadam matta	India	Red	Mohanlal et al. 2012
	quercetin			533-851						Njavara, Jyothi	India	Red	Rao et al. 2010
	quercetin	77.0-111		1904-2582		441-473		292-370		Hung-no, Ai-chueh	Taiwan	Red	Huang and Ng, 2012
	catechin			127-651						M1 and 8 other varieties	Taiwan	Purple	Jeng et al. 2012
	catechin			48-90						Unknown	USA	Purple	Jang and Zu, 2009
	catechin			7110						IAC600	USA	Purple	Chen et al. 2012
	catechin			2050	348	228.12	39.41			IAC600	Philippines	Purple	Min et al. 2011
	rutin					126.8-142.0				Several pigmented rices	China	Colored	Shao et al. 2011
	quercetin					125				Poreiton Chakhao	India	Purple	Saikia et al. 2012

## Sheet: Anthocyanins
	ANTHOCYANINS (mg/100 g)	Endosperm		Bran		Whole grain		Husk		Rice	Origin	Colour	Reference
		Soluble	Insoluble	Soluble	Insoluble	Soluble	Insoluble	Soluble	Insoluble
	malvidin-3-O-glucoside
				NA						Heugjunjubyeo	South Korea	Black	Sam et al. 2008
				NA						Unknown	Japan	Black	Yoshimura et al. 2011
				NA						Eusebio	Italy	Red	Finocchiaro et al. 2007
				NA						Unknown	Japan	Purple	Ichikawa et al. 2001
	malvidin-3-O-galactoside
				NA						Unknown	Japan	Black	Yoshimura et al. 2011
				NA						Unknown	Japan	Purple	Ichikawa et al. 2001
	peonidin-3-O-glucoside
				261.1						Huidao 7, Guinongzhan	China	Brown	Zhang et al. 2010
				ND						SA418 and 3 other varieties	Taiwan	Brown	Jeng et al. 2012
				ND						Sinlek	Thailand	Brown	Jittorntrum et al. 2009
				14.17-47.23						Unknown	Thailand	Black	Laokuldilok et al. 2011
				225.0-534.20						Heizhenzhu and 111 other varieties	China	Black	Zhang et al. 2010
						2.30-11.87				Heugjinjubyeo and 4 other varieties	South Korea	Black	Kim et al. 2010
				NA						Khao Hom Nin and 3 other varieties	Thailand	Black	Pitija et al. 2013
						10.1-142.8				Okunomurasaki and 2 other varieties	Japan	Black	Chen et al. 2012
						500				Hawm nil, Hawm kanya and Kum	Thailand	Black	Maisuthisakul and Changchub, 2012
						0.0-82.6				Heugjinjubyeo and 9 other varieties	South Korea	Black	Lee, 2010
				NA						Longjin 1	China	Black	Zhang et al. 2006, Hou et al. 2013
						2.97				SBR	USA	Black	Hiemori et al. 2009
						162.1				Unknown	Canada	Black	Abdel-Aal et al. 2006
						11.1				Bahng Gawk and 9 other varieties	Thailand, China, Sri Lanka	Black	Sompong et al. 2011
										Unknown	Japan	Black	Yoshimura et al. 2011
						ND				Benisarasa and 3 other varieties	Japan	Red	Chen et al. 2012
				NA						Eusebio	Italy	Red	Finocchiaro et al. 2007
				ND						IITA117	Philippines	Red	Min et al. 2011
						ND				Hongjinjubyeo and Jeogjinjubyeo	South Korea	Red	Kim et al. 2010
						100				Sang yod and Red Jasmine	Thailand	Red	Maisuthisakul and Changchub, 2012
						25				Unknown	Canada	Red	Abdel-Aal et al. 2006
				NA						Tapol	Japan	Red	Terahara et al. 1994
						ND				Bahng Gawk and 9 other varieties	Thailand, China, Sri Lanka	Red	Sompong et al. 2011
				ND						M66 and 3 other varieties	Taiwan	Red	Jeng et al. 2012
				66.76						Riceberry	Thailand	Red	Jittorntrum et al. 2009
				11.0-174.0						M1 and 8 other varieties	Taiwan	Purple	Jeng et al. 2012
				NA						Unknown	Japan	Purple	Ichikawa et al. 2001
				2900						Unknown	USA	Purple	Jang and Zu, 2009
				30.18-73.50						IAC600	Philippines	Purple	Min et al. 2011
						ND				Akunemochi	Japan	Green	Chen et al. 2012
	peonidin-3-O-rutinoside
				NA						Unknown	Japan	Black	Yoshimura
				NA						Tapol	Japan	Red	Terahara et al. 1994
	peonidin-3,5-O-diglucoside
				NA						Unknown	Japan	Black	Yoshimura et al. 2011
	petunidin-3-O-glucoside
				NA						Heugjunjubyeo	South Korea	Black	Sam et al. 2008
						168.3				Okunomurasaki, Chinakuromai and Asamurasaki	Japan	Black	Chen et al. 2012
				NA						Unknown	Japan	Black	Yoshimura et al. 2011
						ND				Benisarasa and 3 other varieties	Japan	Red	Chen et al. 2012
				NA						Unknown	Japan	Purple	Ichikawa et al. 2001
						ND				Akunemochi	Japan	Green	Chen et al. 2012
	petunidin-3-O-galactoside
				NA						Unknown	Japan	Black	Yoshimura et al. 2011
				NA						Unknown	Japan	Purple	Ichikawa et al. 2001
	petunidin-3-O-arabinoside
				NA						Unknown	Japan	Purple	Ichikawa et al. 2001
	delphinidin- 3-O-glucoside
				NA						Heugjunjubyeo	South Korea	Black	Sam et al. 2008
				NA						Unknown	Japan	Black	Yoshimura et al. 2011
				ND						IITA117	Philippines	Red	Min et al. 2011
				NA						Unknown	Japan	Purple	Ichikawa et al. 2001
				ND						IAC600	Philippines	Purple	Min et al. 2011
	delphinidin- 3-O-galactoside
				NA						Unknown	Japan	Purple	Ichikawa et al. 2001
	delphinidin- 3-O-β-D-arabinoside
				NA						Unknown	Japan	Purple	Ichikawa et al. 2001
	cyanidin- 3-O-glucoside
				736.6						Huidao 7, Guinongzhan	China	Brown	Zhang et al. 2010
				ND						SA418 and 3 other varieties	Taiwan	Brown	Jeng et al. 2012
				ND						Sinlek	Thailand	Brown	Jittorntrum et al. 2009
				48 mmol/mg						Unknown	Japan	Black	Yoshimura et al. 2011
										Heugjunjubyeo	South Korea	Black	Sam et al. 2008
				66.20-231.67						Unknown	Thailand	Black	Laokuldilok et al. 2011
				NA						Longjin 1	China	Black	Zhang et al. 2006, Hou et al. 2013
				NA						Unknown	Japan	Black	Yawadio et al. 2007
				1226-2557						Heizhenzhu and 111 other varieties	China	Black	Zhang et al. 2010
						60.42-332.64				Heugjinjubyeo and 4 other varieties	South Korea	Black	Kim et al. 2010
				NA						Khao Hom Nin and 3 other varieties	Thailand	Black	Pitija et al. 2013
						30.8-249.6				Okunomurasaki and 3 other varieties	Japan	Black	Chen et al. 2012
						52.1-601.0				Heugjinjubyeo and 9 other varieties	South Korea	Black	Lee, 2010
				NA						SBR	USA	Black	Hiemori et al. 2009
						2013				Unknown	Canada	Black	Abdel-Aal et al. 2006
						140.83				Bahng Gawk and 9 other varieties	Thailand, China, Sri Lanka	Black	Sompong et al. 2011
						1.83				Heugjijubyeo,	South Korea	Black	Lee et al. 2004
				NA						Unknown	Japan	Black	Kaneda et al. 2006
						226.30-784.30				Unknwon	China	Black	Deng et al. 2012
				17.9						Unknown	Thailand	Red	Laokuldilok et al. 2011
				0.91						Unknown	Thailand	Red	Laokuldilok et al. 2011
				ND						IITA117	Philippines	Red	Min et al. 2011
						ND				Hongjinjubyeo and Jeogjinjubyeo	South Korea	Red	Kim et al. 2010
						ND				Benisarasa and 3 other varieties	Japan	Red	Chen et al. 2012
						14				Unknown	Canada	Red	Abdel-Aal et al. 2006
				NA						Tapol	Japan	Red	Terahara et al. 1994
						ND				Bahng Gawk and 9 other varieties	Thailand, China, Sri Lanka	Red	Sompong et al. 2011
						0.36				Heugnambyeo	South Korea	Red	Lee et al. 2004
				11.0-51.0						M66 and 3 other varieties	Taiwan	Red	Jeng et al. 2012
				150.81						Riceberry	Thailand	Red	Jittorntrum et al. 2009
						ND				Unknwon	China	Red	Deng et al. 2012
				30.0-1138						M1 and 8 other varieties	Taiwan	Purple	Jeng et al. 2012
				NA						Unknown	Japan	Purple	Ichikawa et al. 2001
				2640						Unknown	USA	Purple	Jang and Zu, 2009
				129.78-1312.89						IAC600	Philippines	Purple	Min et al. 2011
						4.26				Unknwon	China	Purple	Deng et al. 2012
						ND				Akunemochi	Japan	Green	Chen et al. 2012
						5.72				Several varieties	South Korea	Colored	Kim et al. 2008
	cyanidin-3-O-galactoside
				NA						Unknown	Japan	Black	Yoshimura et al. 2011
				NA						Eusebio	Italy	Red	Finocchiaro et al. 2007
				ND						IITA117	Philippines	Red	Min et al. 2011
				NA						Unknown	Japan	Purple	Ichikawa et al. 2001
				50						Unknown	USA	Purple	Jang and Zu, 2009
				2.93-35.24						IAC600	Philippines	Purple	Min et al. 2011
	cyanidin-3-O-rutinoside
				61.92						Huidao 7, Guinongzhan	China	Brown	Zhang et al. 2010
				73.93-96.62						Heizhenzhu and 111 other varieties	China	Black	Zhang et al. 2010
				NA						Longjin 1	China	Black	Zhang et al. 2006, Hou et al. 2013
						19.9				Unknown	Canada	Black	Abdel-Aal et al. 2006
				ND						IITA117	Philippines	Red	Min et al. 2011
						13				Unknown	Canada	Red	Abdel-Aal et al. 2006
				NA						Tapol	Japan	Red	Terahara et al. 1994
				3.17-47.32						IAC600	Philippines	Purple	Min et al. 2011
	cyanidin-3,5-O-diglucoside
				NA						Unknown	Japan	Black	Yoshimura et al. 2011
						71.8				Unknown	Canada	Black	Abdel-Aal et al. 2006
				NA						Longjin 1	China	Black	Zhang et al. 2006, Hou et al. 2013
						1.7				Unknown	Canada	Red	Abdel-Aal et al. 2006
				NA						Tapol	Japan	Red	Terahara et al. 1994
				ND						IITA117	Philippines	Red	Min et al. 2011
				ND						IAC600	Philippines	Purple	Min et al. 2011
	cyanidin-3-O-sophoroside
				NA						Tapol	Japan	Red	Terahara et al. 1994
	delphinidine
				ND						IITA117	Philippines	Red	Min et al. 2011
				ND						IAC600	Philippines	Purple	Min et al. 2011
	cyanidin
				ND						IITA117	Philippines	Red	Min et al. 2011
				ND						IAC600	Philippines	Purple	Min et al. 2011
	peonidin
				ND						IITA117	Philippines	Red	Min et al. 2011
				ND						IAC600	Philippines	Purple	Min et al. 2011
	malvidin
						22.10-81.20				Okunomurasaki and 2 other varieties	Japan	Black	Chen et al. 2012
						7.90-34.40				Benisarasa and 3 other varieties	Japan	Red	Chen et al. 2012
						ND				Akunemochi	Japan	Green	Chen et al. 2012
	pelagonidin-3-O glucoside
				NA						Heugjunjubyeo	South Korea	Black	Sam et al. 2008
				NA						Unknown	Japan	Black	Yoshimura et al. 2011
	pelargonidin-3,5-O-diglucoside
				NA						Longjin 1	China	Black	Zhang et al. 2006
	catechin
		ND	ND	ND	ND	ND	ND	ND	ND	Ariete	Portugal	Brown	Goufo et al. 2013
						0.26				Alexandros	Greece	Brown	Irakli et al. 2012b
						0.44				Hwasunchalbyeo and Ilpumbyeo	South Korea	Brown	Chi et al. 2007
		ND		1.29-2.35		0.32-0.33		1.23-1.90		Kaoshsiung and 7 other varieties	Taiwan	Brown	Huang and Ng, 2012
				0.55						Unknown	Malaysia	Brown	Chan et al. 2013
		ND		5.83-9.44		1.39		1.79		Kuroo-mochi, Cho-t-zu	Taiwan	Black	Huang and Ng, 2012
						0.49				Unknown	Greece	Black	Irakli et al. 2012b
						1.7				Unknwon	China	Black	Deng et al. 2012
						3.98				Jakwangchalbyeo	South Korea	Red	Chi et al. 2007
		ND		29.24-48.72		0.40-1.03		1.57-3.16		Hung-no, Ai-chueh	Taiwan	Red	Huang and Ng, 2012
						0.87				Unknown	Greece	Red	Irakli et al. 2012b
				21.9						IITA179	USA	Red	Chen et al. 2012
						ND				Unknwon	China	Red	Deng et al. 2012
						ND				Unknwon	China	Purple	Deng et al. 2012
	epicatechin
		ND		ND		ND		3.12-7.49		Kaoshsiung and 7 other varieties	Taiwan	Brown	Huang and Ng, 2012
						0.34				Alexandros	Greece	Brown	Irakli et al. 2012b
		ND		ND		ND		3.80-6.14		Kuroo-mochi, Cho-t-zu	Taiwan	Black	Huang and Ng, 2012
						1.41				Unknown	Greece	Black	Irakli et al. 2012b
		ND		ND		ND		0.44-0.57		Hung-no, Ai-chueh	Taiwan	Red	Huang and Ng, 2012
						0.42				Unknown	Greece	Red	Irakli et al. 2012b
				465.3						IITA179	USA	Red	Chen et al. 2012
	total anthocyanins content (mg standard equivalent/100 g)
	cyanidin 3-glucoside			3.09	0.41					Huidao 7, Guinongzhan	China	Brown	Zhang et al. 2010
	cyanidin 3-glucoside					NA				Unknown	Canada	Brown	Hirawan et al. 2011
	cyanidin 3-glucoside					200				KDML105 and 3 other varieties	Thailand	Brown	Maisuthisakul and Changchub, 2012
	cyanidin 3-glucoside					3.26				Phitsanulok 2	Thailand	Brown	Sutharut and Sudarat, 2012
	cyanidin 3-glucoside					3				Keteki Joha, Bakul Joha	India	Brown	Saikia et al. 2012
	cyanidin 3-glucoside			ND						SA418 and 3 other varieties	Taiwan	Brown	Jeng et al. 2012
	cyanidin 3-glucoside			ND						Cocodrie	USA	Brown	Chen et al. 2012
	kuromanin			ND						IITA117	Philippines	Brown	Min et al. 2011
	cyanidin 3-glucoside			113.5-256.2						Unknown	Thailand	Black	Laokuldilok et al. 2011
	cyanidin 3-glucoside	17		1070		189				Heugjinjubyeo	South Korea	Black	Kong and Lee, 2010
	cyanidin 3-glucoside					342				Kam Doi Saked	Thailand	Black	Tananuwong and Tewaruth, 2010
	cyanidin 3-glucoside					114.27-245.36				Chormaiphai, BWR96044, bwr96025	Thailand	Black	Yodmanee et al. 2011
	cyanidin 3-glucoside			1227-5096	4.86-8.20					Heizhenzhu and 111 other varieties	China	Black	Zhang et al. 2010
	cyanidin 3-glucoside					70.00-130.0				Artemide, Venere	Italy	Black	Finocchiaro et al. 2010
	cyanidin 3-glucoside					9.79-103.45				Niew Dam, Hom Nil	Thailand	Black	Sutharut and Sudarat, 2012
	cyanidin 3-glucoside					109.52-256.61				Bahng Gawk and 9 other varieties	Thailand, China, Sri Lanka	Black	Sompong et al. 2011
	cyanidin 3-glucoside					29.77				Khao Hom Nil	Thailand	Black	Htwe et al. 2010
	cyanidin 3-glucoside			18.8						Unknown	Thailand	Red	Laokuldilok et al. 2011
	kuromanin			26						IITA117	Philippines	Red	Min et al. 2011
	cyanidin 3-glucoside	0				264				Eusebio	Italy	Red	Finocchiaro et al. 2007
	cyanidin 3-glucoside					9.79-11.13				Kramrad and 4 other varieties	Thailand	Red	Yodmanee et al. 2011
	cyanidin 3-glucoside					ND				Ermes and 4 other varieties	Italy	Red	Finocchiaro et al. 2010
	cyanidin 3-glucoside	1.5				2.3				Unknown	Canada	Red	Hirawan et al. 2011
	cyanidin 3-glucoside					4				Chak-hao-amubi	India	Red	Saikia et al. 2012
	cyanidin 3-glucoside					0.35-1.38				Bahng Gawk and 9 other varieties	Thailand, China, Sri Lanka	Red	Sompong et al. 2011
	cyanidin 3-glucoside			3.37-5.14						M66 and 3 other varieties	Taiwan	Red	Jeng et al. 2012
	cyanidin 3-glucoside			ND	5570					IITA179	USA	Red	Chen et al. 2012
	cyanidin 3-glucoside			2.78-5.66						SA-586 and 7 other varieties	Taiwan	Red	Jeng et al. 2011
	cyanidin 3-glucoside					0.45				Red Hom Mali	Thailand	Red	Htwe et al. 2010
	cyanidin 3-glucoside			4065						IAC600	Philippines	Purple	Min et al. 2011
	cyanidin 3-glucoside	AR								BKOS	Thailand	Purple	Semsang et al. 2012
	cyanidin 3-glucoside					35				Poreiton Chakhao	India	Purple	Saikia et al. 2012
	cyanidin 3-glucoside			1.55-63.53						M1 and 8 other varieties	Taiwan	Purple	Jeng et al. 2012
	cyanidin 3-glucoside			NA						IAC600	USA	Purple	Chen et al. 2012
	total protoanthocyanidins (mg standard equivalent/100 g)
	catechin			6.44						Kechengnuo No.4	China	Brown	Min et al. 2012
	catechin			22.4		5.02				Sujatha	India	Brown	Mohanlal et al. 2012
	catechin					ND				Artemide, Venere	Italy	Brown	Finocchiaro et al. 2010
	catechin			ND						SA418 and 3 other varieties	Taiwan	Brown	Jeng et al. 2012
	catechin			ND						Cocodrie	USA	Brown	Chen et al. 2012
	catechin					34.66				BP602	China	Black	Zhu et al. 2010
	cyanidin					8.82				Artemide, Venere	Italy	Black	Finocchiaro et al. 2010
	catechin					11.96-218.97				Seven varieties	Thailand	Black	Sangkitikomol et al. 2010
	catechin					36.96/L				Leum Phua, Klam, Hawm Nil and Black Rose	Thailand	Black	Suwannalert and Rattanachitthawat, 2011
	catechin					5.04				Ermes and 4 other varieties	Italy	Red	Finocchiaro et al. 2010
	catechin					34.77-102.88				Seven varieties	Thailand	Red	Sangkitikomol et al. 2010
	catechin			98		7				Njavara, Palakkadam matta	India	Red	Mohanlal et al. 2012
	catechin			1890		169				Eight Sri Lanka varieties	Sri Lanka	Red	Gunaratne et al. 2013
	catechin			2261		202.02				IITA117	Philippines	Red	Min et al. 2011
	catechin			8.0-46.0						M66 and 3 other varieties	Taiwan	Red	Jeng et al. 2012
	catechin			6688	ND					IITA179	USA	Red	Chen et al. 2012
	catechin			13.17-55.99						SA-586 and 7 other varieties	Taiwan	Red	Jeng et al. 2011
	catechin			131		22.4				IAC600	Philippines	Purple	Min et al. 2011
	catechin			36.0-1260						M1 and 8 other varieties	Taiwan	Purple	Jeng et al. 2012

## Sheet: Antioxidant Activities
	ANTIOXIDANT CAPACITY	Endosperm		Bran		Whole grain		Husk		Rice	Origin	Colour	Reference
		Soluble	Insoluble	Soluble	Insoluble	Soluble	Insoluble	Soluble	Insoluble
	DPPH (mmol Eq/100 g)
	mmol trolox					0.97	2.42			Unknown	USA	Brown	Qiu et al. 2010
	mmol trolox					0.15				Unknown	USA	Brown	Qiu et al. 2010
	mmol trolox					0.1				Unknown	USA	Brown	Qiu et al. 2009
	mmol trolox			1.00-1.31						Dawn and 4 other varieties	USA	Brown	Goffman and Bergman, 2004
	mmol trolox					0.04				Phitsanulok 2	Thailand	Brown	Sutharut and Sudarat, 2012
	mmol trolox					1.2				Hom Daeng	Thailand	Brown	Tananuwong and Tangsrianugul, 2013
	mmol trolox			0.48-0.60						SA418 and 3 other varieties	Taiwan	Brown	Jeng et al. 2012
	mmol trolox			10.78						Sinlek	Thailand	Brown	Jittorntrum et al. 2009
	mmol ascorbic acid			330						Unknown	Japan	Brown	Chiou et al. 2013
	mmol trolox							0.4		Beniroman	Japan	Black	Oki et al. 2002
	mmol trolox					0.79				Niew Dam, Hom Nil	Thailand	Black	Sutharut and Sudarat, 2012
	mmol trolox					0.70-0.74	0.39-0.44			Unknown	USA	Black	Qiu et al. 2010
	mmol trolox					0.38-0.44				Unknown	USA	Black	Qiu et al. 2010
	mmol trolox					0.65-0.75				Unknown	USA	Black	Qiu et al. 2009
	mmol trolox			19.78-27.60						Acchhane and 9 other varieties	USA	Red	Goffman and Bergman, 2004
	mmol trolox			5.14-11.02						Sudu Heeneti, Goda Heeneti, Masuran and Dik Wee	Sri Lanka	Red	Abeysekera et al. 2011
	mmol trolox			51.98						Riceberry	Thailand	Red	Jittorntrum et al. 2009
	mmol trolox					0.65-0.82	0.42-0.69			Unknown	USA	Red	Qiu et al. 2010
	mmol trolox					0.41-0.52				Unknown	USA	Red	Qiu et al. 2010
	mmol trolox					0.71-0.91				Unknown	USA	Red	Qiu et al. 2009
	mmol trolox			9.36-13.12						M66 and 3 other varieties	Taiwan	Red	Jeng et al. 2012
	mmol trolox			43.36						Unknown	USA	Purple	Jang and Zu, 2009
	mmol trolox			5.63-34.53						HB1, 241	USA	Purple	Goffman and Bergman, 2004
	mmol trolox			17.7-55.9						M1 and 8 other varieties	Taiwan	Purple	Jeng et al. 2012
	mmol trolox			94.04						IAC600	USA	Purple	Chen et al. 2012
	DPPH (mg Eq/100 g)
	mg trolox	112	26.45	327.16	122.41	170.09	67.44	160.53	117.1	Ariete	Portugal	Brown	Goufo et al. 2013
	mg trolox			510.09	484.33	188.12	130.9			Kechengnuo No.4	USA	Brown	Min et al. 2011, 2012
	mg trolox			336.0-435.0						Unknown	USA	Brown	Zigoneanu et al. 2008
	mg trolox					750	400			Unknown	Malaysia	Brown	Sani et al. 2012
	mg trolox			5100						Unknown	Malaysia	Brown	Chan et al. 2013
	mg trolox	378.04				470.25				Irga 417	Brazil	Brown	Walter et al. 2013
	mg trolox			133.9						Cocodrie	USA	Brown	Chen et al. 2012
	mg ascorbic acid					13				KDML105 and RD2	Thailand	Brown	Rattanachitthawat et al. 2010
	mg ascorbic acid			0.35						Unknown	Japan	Brown	Pourali et al. 2010
	mg ascorbic acid	60				80.08				KDML 105 and 5 other varieties	Thailand	Brown	Vichapong et al. 2010
	mg trolox	641				6257				IAC 600	Brazil	Black	Walter et al. 2013
	mg ascorbic acid					554				Leum Phua, Klam, Hawm Nil and Black Rose	Thailand	Black	Suwannalert and Rattanachitthawat, 2011
	mg ascorbic acid					25-141				Luem-phua and 4 other varieties	Thailand	Black	Rattanachitthawat et al. 2010
	mg trolox			127.2						IITA179	USA	Red	Chen et al. 2012
	mg trolox			10753	697	4195	335			IITA117	Philippines	Red	Min et al. 2011
	mg trolox							120		Saikai 225	Japan	Red	Oki et al. 2002
	mg trolox	695				6004				Epargri and 10 other varieties	Brazil	Red	Walter et al. 2013
	mg ascorbic acid					175-351				HDS and Red rose 2	Thailand	Red	Rattanachitthawat et al. 2010
	mg trolox			7643	632	3157	437			IAC600	Philippines	Purple	Min et al. 2011
	DPPH (%)
	%	26.82	6.92	76.38	29.08	40.39	16.58	37.82	27.85	Ariete	Portugal	Brown	Goufo et al. 2013
	%	39		86.72		68.91		89.55	90.61	KDML 105	Thailand	Brown	Butsat et al. 2009, 2010
	%	60.39	29.54	92.01	98.68	64.42	54.03			Osmancik-97	Turkey	Brown	Tuncel and Yilmaz, 2011
	%			18.3						Nihonbare	Japan	Brown	Fujita et al. 2010
	%							42.32		Unknown	South Korea	Brown	Lee et al. 2004
	%			20.1-32.09						Basmati and 4 other varieties	Pakistan	Brown	Iqbal et al. 2005
	%	58.09				81.55				Taichung Sen No.	Taiwan	Brown	Yang et al. 2006
	%			16.88-55.61				51.62		Unknown	South Korea	Brown	Lee et al. 2004
	%			86.15						Taikung 9	Taiwan	Brown	Lai et al. 2009
	%					60.15				Unknown	India	Brown	Bhanja et al. 2007
	%			74.32						Vasumathi, Yamini	India	Brown	Rao et al. 2010
	%					45				Hwasunchalbyeo and Ilpumbyeo	South Korea	Brown	Chi et al. 2007
	%					68.15				Tang164 and 5 other varieties	China	Brown	Liu et al.
	%					6.96-15.86				Three varieties	India	Brown	Gujral et al. 2011
	%			36.6						Chucheongbyeo	South Korea	Brown	Jin et al. 2012
	%					34.13-41.20				Taikeng 16, Kaohsiung 139	Taiwan	Brown	Kesarwani et al. 2012
	%			93.91						Fajr, Tarem	Iran	Brown	Arab et al. 2011
	%					85.5				MR219	Malysia	Brown	Fasahat et al. 2012
	%					30				Keteki Joha, Bakul Joha	India	Brown	Saikia et al. 2012
	%	20								Unknown	Malysaia	Brown	Chan et al. 2012
	%			81						Unknown	South Korea	Brown	Kim and Han, 2011
	%	5.43-15.46				18.60-28.97				Swarna, Pusa Basmati, Gobindobhog	India	Brown	Basu et al. 2012
	%					48.5				Nampyeongbyeo	South Korea	Brown	Seo et al. 2011, 2013
	%	40.8-61.4								Fifty-one varieties	South Korea	Brown	Sohn et al, 2005
									78.8-88.4	Gladio, Creso, Scirocco, Carolina	Greece	Brown	Nenadis et al. 2013
	%	3.1		92.5						Unknown	Japan	Black	Fujita et al. 2010
	%			43.2						Shinmyongheugchalbyeo	South Korea	Black	Jin et al. 2012
	%					60.99				BWR 96044, BWR 96025	Thailand	Black	Abru et al. 2013
	%					58.67				Heugjunjubyeo	South Korea	Black	Sam et al. 2008
	%					55.02-83.36				Chormaiphai, BWR96044, bwr96025	Thailand	Black	Yodmanee et al. 2011
	%					69.75-83.96				Bahng Gawk and 9 other varieties	Thailand, China, Sri Lanka	Black	Sompong et al. 2011
	%					83				Heugjijubyeo,	South Korea	Black	Lee et al. 2004
	%					96.1				DKU 1-3, DKU 2-3, Heugjinjubyeo	South Korea	Black	Lee et al. 2010
	%					78.15				Khao Hom Nil	Thailand	Black	Htwe et al. 2010
	%					93				Unknown	South Korea	Black	Kim and Jang, 2004
	%					85.13				Red Hom Mali	Thailand	Red	Htwe et al. 2010
	%					40.14-63.25				Kramrad and 4 other varieties	Thailand	Red	Yodmanee et al. 2011
	%	6		94.1						Unknown	Japan	Red	Fujita et al. 2010
	%					87.5				Jakwangchalbyeo	South Korea	Red	Chi et al. 2007
	%			84.9						Njavara, Jyothi	India	Red	Rao et al. 2010
	%			72.9						Jakwangdobyeo	South Korea	Red	Jin et al. 2012
	%					50.06				RWR 96060, Kramrad	Thailand	Red	Abru et al. 2013
	%					96.7				Chak-hao-amubi	India	Red	Saikia et al. 2012
	%					37.24-87.01				Bahng Gawk and 9 other varieties	Thailand, China, Sri Lanka	Red	Sompong et al. 2011
	%					50.60-62.10				Gunganghongmi, Jukjinjubyeo	South Korea	Red	Seo et al. 2013
	%					68				Heugnambyeo	South Korea	Red	Lee et al. 2004
	%	13.21								BKOS	Thailand	Purple	Semsang et al. 2012
	%					95.12				Poreiton Chakhao	India	Purple	Saikia et al. 2012
	%			18.2						aengdongchalbyeo,	South Korea	Green	Jin et al. 2012
	%	1.3		14.8						Unknown	Japan	Green	Fujita et al. 2010
	DPPH (EC50)
	mg/mL			0.38-0.74						KDML 105 and 4 other varieties	Thailand	Brown	Chotimarkorn et al. 2008
	mg/mL			150						Uknknown	Thailand	Brown	Loypimai et al. 2009
	mg/mL	6.01-14.47								BRRI dham 34 and 9 other varieties	Bangladesh	Brown	Duta et al. 2012
	mg/mL			35.43						KDML 105	Thailand	Brown	Moongngarm et al. 2012
	mg/mL			34.86						RD-6	Thailand	Brown	Sungsopha et al. 2009
	mg/mL			12		6				Sujatha	India	Brown	Mohanlal et al. 2012
	mg/mL					4.49				Taichung	Taiwan	Brown	Liang et al. 2009
	mg/mL					2.75				Unknown	India	Brown	Bhanja et al. 2007
	mg/mL	27000	47630			13.77	40830			KDML 105 and 5 other varieties	Thailand	Brown	Vichapong et al. 2010
	mg/mL			0.15-0.25						KDML 105 and 4 others	Thailand	Brown	Muntand and Prasong, 2010
	mg/mL			1.5						Chucheongbyeo	South Korea	Brown	Jin et al. 2012
	mg/mL	0.267								KDML105	Thailand	Brown	Thanajiruschaya et al. 2010
	mg/mL	18.41				6.82				MR220	Malaysia	Brown	Iman et al. 2012
	mg/mL					72.18				RD8	Thailand	Brown	Moongngarm and Khomphiphatkul, 2011
	mg/mL			1.97						KDML105	Thailand	Brown	Tosingharach et al. 2011
	mg/mL			0.02						Unknown	South Korea	Brown	Lee et al. 2005
	mg/mL			5.0-20.0						Unknown	India	Brown	Deepam et al. 2011
	mg/mL			30.16-31.52						KDML 105,RD6	Thailand	Brown	Moongngarm et al. 2012
	mg/mL			15.68-24.96						KDML 105	Thailand	Brown	Sirikul et al. 2009
	mg/g			7.21-12.89						Mentik, Wangi, Cilamaya, IR64	Indonesia	Brown	Ambarita et al. 2010
	mg/mL			0.19						Shinmyongheugchalbyeo	South Korea	Black	Jin et al. 2012
	mg/mL			0.11-0.22						Unknown	Thailand	Black	Laokuldilok et al. 2011
	mg/mL					11390	35360			Khao Niav Dum	Thailand	Black	Vichapong et al. 2010
	mg/mL			0.02-0.03						96041-20 and 4 others	Thailand	Black	Muntand and Prasong, 2010
	mg/mL			0.00457						Khao Hom Nin and 3 other varieties	Thailand	Black	Pitija et al. 2013
	mg/mL			1.15						Unknown	Thailand	Black	Moongngarm et al. 2012
	mg/g					59.3				Kam Doi Saked	Thailand	Black	Tananuwong and Tewaruth, 2010
	mg/mL			0.00-0.01						GS18003 and 4 others	Thailand	Red	Muntand and Prasong, 2010
	mg/mL			0.32						Unknown	Thailand	Red	Laokuldilok et al. 2011
	mg/mL					13140	39420			Red Hom Mali	Thailand	Red	Vichapong et al. 2010
	mg/mL			0.11						Jakwangdobyeo	South Korea	Red	Jin et al. 2012
	mg/mL			5.12						Unknown	Thailand	Red	Moongngarm et al. 2012
	mg/mL			0.87		0.42				Njavara, Palakkadam matta	India	Red	Mohanlal et al. 2012
	mg/mL					0.03-0.05				DKU0147 and 70 other varieties	South Korea	Purple	Lee et al. 2010
	mg/mL					0.01277				Unknown	Thailand	Purple	Nattaya and Mayuree, 2012
	mg/mL			1.5						aengdongchalbyeo,	South Korea	Green	Jin et al. 2012
	inhibition of linoleic acid autooxidation (%)
	%	25.3								Taichung No. 10	Taiwan	Brown	Yen et al. 2003
	%	79.82				90.4				Taichung Sen No.	Taiwan	Brown	Yang et al. 2006
	%			8.96-18.44						Basmati and 4 other varieties	Pakistan	Brown	Iqbal et al. 2005
	%			82.16						RD-6	Thailand	Brown	Sungsopha et al. 2009
	%							17.26		Katakutara and Kusabue	Japan	Brown	Ramarathnam et al. 1988
	%			20.12						Taikung 9	Taiwan	Brown	Lai et al. 2009
	%			15.62						KDML 105 and 4 others	Thailand	Brown	Muntand and Prasong, 2010
	%			50.34						KDML 105	Thailand	Brown	Moongngarm et al. 2012
	%			68.01						Fajr, Tarem	Iran	Brown	Arab et al. 2011
	%					91.58				Chuchung	South Korea	Brown	Nam et al. 2006
	%	21.90-36.75				38.44-47.21				Swarna, Pusa Basmati, Gobindobhog	India	Brown	Basu et al. 2012
	%			40.45-50.32						KDML 105,RD6	Thailand	Brown	Moongngarm et al. 2012
	%	11.32-36.84				35.62-58.17				Swarna, Pusa Basmati, Gobindobhog	India	Brown	Basu et al. 2012
	%			80.86						Unknown	Thailand	Black	Laokuldilok et al. 2011
	%					0.06				Heugjunjubyeo	South Korea	Black	Sam et al. 2008
	%			32.56						96041-20 and 4 others	Thailand	Black	Muntand and Prasong, 2010
	%			40.22						Khao Hom Nin and 3 other varieties	Thailand	Black	Pitija et al. 2013
	%			60.23						Unknown	Thailand	Black	Moongngarm et al. 2012
	%			64.32						Unknown	Thailand	Red	Laokuldilok et al. 2011
	%			40						GS18003 and 4 others	Thailand	Red	Muntand and Prasong, 2010
	%			55.2						Unknown	Thailand	Red	Moongngarm et al. 2012
	%					108.27				Elwee and 20 other varieties	South Korea	Purple	Nam et al. 2006
	inhibition of linoleic acid autooxidation (EC50)
	mg/mL	12								KDML105	Thailand	Brown	Thanajiruschaya et al. 2010
	mg/mL					11.21				RD8	Thailand	Brown	Moongngarm and Khomphiphatkul, 2011
	ORAC (mmol Eq/100 g)
	mmol trolox					2.53				Unknown	USA	Brown	Qiu et al. 2010
	mmol trolox					0.95				Unknown	USA	Brown	Qiu et al. 2009
	mmol trolox			7.02		1.5				Cimarron, Zeta 15, Fonaiap-1	Venezuela	Brown	Aguilar-Garcia et al. 2007
	mmol trolox					988	1762			Kechengnuo No.4	USA	Brown	Min et al. 2011, 2012
	mmol trolox			101.7	44.97					Huidao 7, Guinongzhan	China	Brown	Zhang et al. 2010
	mmol trolox			0.25						Unknown	China	Brown	Zhu et al. 2010
	mmol trolox	0.85				2.18				Nakateshinsenbon	Japan	Brown	Chen et al. 2012
	mmol trolox					4.33				Unknown	Canada	Brown	Hirawan et al. 2011
	mmol trolox			7.05						Sinlek	Thailand	Brown	Jittorntrum et al. 2009
	mmol trolox			72.3						Cocodrie	USA	Brown	Chen et al. 2012
	mmol trolox					0.09-0.49	0.01-0.04			Unknown	China	Brown	Deng et al. 2012
	mmol trolox			68.07-140.08	4.79-7.94					Heizhenzhu and 111 other varieties	China	Black	Zhang et al. 2010
	mmol trolox					88.5-136.8				Seven varieties	Thailand	Black	Sangkitikomol et al. 2010
	mmol trolox	0.65-2.04				5.54-6.48				Okunomurasaki and 2 other varieties	Japan	Black	Chen et al. 2012
	mmol trolox					8.94-10.02				Unknown	USA	Black	Qiu et al. 2010
	mmol trolox					4.05-4.30				Unknown	USA	Black	Qiu et al. 2009
	mmol trolox					2.61-3.08	0.02-0.04			Unknown	China	Black	Deng et al. 2012
	mmol trolox
	mmol trolox			53.17	19.52	4770	2519			IITA117	Philippines	Red	Min et al. 2011
	mmol trolox					37.1-72.4				Seven varieties	Thailand	Red	Sangkitikomol et al. 2010
	mmol trolox	1.48-3.05				6.99-13.03				Benisarasa and 3 other varieties	Japan	Red	Chen et al. 2012
	mmol trolox	3.13				6.71				Unknown	Canada	Red	Hirawan et al. 2011
	mmol trolox			17.35						Riceberry	Thailand	Red	Jittorntrum et al. 2009
	mmol trolox			192.9						IITA179	USA	Red	Chen et al. 2012
	mmol trolox					8.43-11.90				Unknown	USA	Red	Qiu et al. 2010
	mmol trolox					4.06-6.10				Unknown	USA	Red	Qiu et al. 2009
	mmol trolox					0.41-0.86	0.01-0.11			Unknown	China	Red	Deng et al. 2012
	mmol trolox			73.77	16.85	7729	2375			IAC600	Philippines	Purple	Min et al. 2011
	mmol trolox			308.8						IAC600	USA	Purple	Chen et al. 2012
	mmol trolox					0.71	0.01			Unknown	China	Purple	Deng et al. 2012
	mmol trolox	0.8				3.53				Akunemochi	Japan	Green	Chen et al. 2010
	Inhibition of conjugated dienes formation (EC50)
	mg/mL			0.14-0.57						KDML 105 and 4 other varieties	Thailand	Brown	Chotimarkorn et al. 2008
	mg/mL			0.62						Basmati and 4 other varieties	Pakistan	Brown	Iqbal et al. 2005
	mg/mL	0.26				0.32				Taichung Sen No.	Taiwan	Brown	Yang et al. 2006
	mg/mL					0.71				Taichung	Taiwan	Brown	Liang et al. 2009
	ABTS (mmol Eq/100 g)
	mmol trolox	0.05		14.23		1.23				BG250, 300, 350	Sri Lanka	Brown	Gunaratne et al. 2013
	mmol trolox	0.08				0.25				Carnaroli	Italy	Brown	Finocchiaro et al. 2007
	mmol trolox							0.2	2.08	KDML 105	Thailand	Brown	Butsat et al. 2009, 2010
	mmol trolox			1.48		0.51				Cimarron, Zeta 15, Fonaiap-1	Venezuela	Brown	Aguilar-Garcia et al. 2007
	mmol trolox	4.93	3.47	58.65	69.82	9.82	11.22			Osmancik-97	Turkey	Brown	Tuncel and Yilmaz, 2011
	mmol trolox					0.02-0.32				Several varieties	China	Brown	Shao et al. 2011, 2011
	mmol trolox					0.30-0.48				Perla, Gladio, Augusto	Italy	Brown	Finocchiaro et al. 2010
	mmol trolox	178				267				MR220	Malaysia	Brown	Iman et al. 2012
	mmol trolox					0.43	0.08			BP605	China	Brown	Shao et al. 2013
	mmol trolox	ND				0.16				BG250, BG359	Sri Lanka	Brown	Gunaratne et al. 2011
	mmol trolox	350								Unknown	Malysaia	Brown	Chan et al. 2012
	mmol trolox			1.18-1.24						SA418 and 3 other varieties	Taiwan	Brown	Jeng et al. 2012
	mmol trolox					0.13-2.02				Tarom and 3 other varieties	Iran	Brown	Shokrzadeh and Ebadi, 2006
	mmol trolox			26000						Unknown	Malaysia	Brown	Chan et al. 2013
	mmol trolox					0.01-0.41				423 Chinese varieties	China	Brown	Shen et al. 2009
	mmol trolox	0.02	0.19			0.18	0.2			Unknown	Italy	Brown	Pellegrini et al. 2006
	mg trolox					17.05-18.36				KDML105 and RD2	Thailand	Brown	Rattanachitthawat et al. 2010
	mmol trolox					4.48				Several varieties	China	Black	Shao et al. 2011
	mmol trolox					1.45-4.72				Artemide, Venere	Italy	Black	Finocchiaro et al. 2010
	mmol trolox					2.19	0.21			BP602	China	Black	Shao et al. 2013
	mmol trolox					4.98-12.03				Bahng Gawk and 9 other varieties	Thailand, China, Sri Lanka	Black	Sompong et al. 2011
	mmol trolox					2.52-5.53				Six Chinese varieties	China	Black	Shen et al. 2009
	mg trolox					33-278				Luem-phua and 4 other varieties	Thailand	Black	Rattanachitthawat et al. 2010
	mg trolox					321				Leum Phua, Klam, Hawm Nil and Black Rose	Thailand	Black	Suwannalert and Rattanachitthawat, 2011
	mmol trolox	0.09				0.92				Kalu Heenati and 4 other varieties	Sri Lanka	Red	Gunaratne et al. 2011
	mmol trolox					1.77	0.15			BP144	China	Red	Shao et al. 2013
	mmol trolox	0.05		14.23		1.22				Eight Sri Lanka varieties	Sri Lanka	Red	Gunaratne et al. 2013
	mmol trolox	0.08				1.23				Eusebio	Italy	Red	Finocchiaro et al. 2007
	mmol trolox					1.7				Several varieties	China	Red	Shao et al. 2011
	mmol trolox					1.24-2.07				Ermes and 4 other varieties	Italy	Red	Finocchiaro et al. 2010
	mmol trolox			8.67-12.32						Sudu Heeneti, Goda Heeneti, Masuran and Dik Wee	Sri Lanka	Red	Abeysekera et al. 2011
	mmol trolox					0.29-2.96				52 Chinese varieties	China	Red	Shen et al. 2009
	mmol trolox					2.38-12.29				Bahng Gawk and 9 other varieties	Thailand, China, Sri Lanka	Red	Sompong et al. 2011
	mg trolox					318-510				HDS and Red rose 2	Thailand	Red	Rattanachitthawat et al. 2010
	mg trolox			20.10-39.64						M66 and 3 other varieties	Taiwan	Red	Jeng et al. 2012
	mmol trolox									BKOS	Thailand	Purple	Semsang et al. 2012
	mmol trolox			4.37-20.97						M1 and 8 other varieties	Taiwan	Purple	Jeng et al. 2012
	mmol trolox					202.3-812.1				Several pigmented rices	China	Purple	Shao et al. 2011
	ABTS (%)
	%			42.30-49.5						Basmati and 4 other varieties	Pakistan	Brown	Iqbal et al. 2005
	%					56.07	96.88			Unknown GERMINATED	Malaysia	Brown	Sani et al. 2012
	%					12.87-44.66				Tarom and 3 other varieties	Iran	Brown	Shokrzadeh and Ebadi, 2006
	%					32.1				Nampyeongbyeo	South Korea	Brown	Seo et al. 2011, 2013
	%					58.98-80.00				Chormaiphai, BWR96044, bwr96025	Thailand	Black	Yodmanee et al. 2011
	%					60-80				BWR 96044, BWR 96025	Thailand	Black	Abru et al. 2013
	%					45.87-49.20				Kramrad and 4 other varieties	Thailand	Red	Yodmanee et al. 2011
	%					52.20-63.20				Gunganghongmi, Jukjinjubyeo	South Korea	Red	Seo et al. 2013
	%					25-50				RWR 96060, Kramrad	Thailand	Red	Abru et al. 2013
	ABTS (EC50)
	mg/mL			1.5						Chucheongbyeo	South Korea	Brown	Jin et al. 2012
	mg/mL			0.04						Unknown	Thailand	Brown	Wataniyakul et al. 2012
	mg/mL			3.21						KDML105	Thailand	Brown	Tosingharach et al. 2011
	mg/mL			0.44						Shinmyongheugchalbyeo	South Korea	Black	Jin et al. 2012
	mg/mL			0.33						Jakwangdobyeo	South Korea	Red	Jin et al. 2012
	mg/mL			1.5						aengdongchalbyeo,	South Korea	Green	Jin et al. 2012
	reducing power
	absorbance							0.35		Unknown	South Korea	Brown	Lee et al. 2004
	absorbance			1.5						Basmati and 4 other varieties	Pakistan	Brown	Iqbal et al. 2005
	absorbance			0.10-0.53						KDML 105 and 4 other varieties	Thailand	Brown	Chotimarkorn et al. 2008
	absorbance					2.17				Taichung	Taiwan	Brown	Liang et al. 2009
	absorbance	0.29				0.32				Taichung Sen No.	Taiwan	Brown	Yang et al. 2006
	absorbance			1.85						Taikung 9	Taiwan	Brown	Lai et al. 2009
	absorbance			1.14						Vasumathi, Yamini	India	Brown	Rao et al. 2010
	absorbance			1.5						Chucheongbyeo	South Korea	Brown	Jin et al. 2012
	absorbance					0.13-0.18				Taikeng 16, Kaohsiung 139	Taiwan	Brown	Kesarwani et al. 2012
	absorbance			1.02		0.35				Sujatha	India	Brown	Mohanlal et al. 2012
	absorbance			1.02						Fajr, Tarem	Iran	Brown	Arab et al. 2011
	absorbance					0.23				Chuchung	South Korea	Brown	Nam et al. 2006
	absorbance			0.23						Chuchung	South Korea	Brown	Nam et al. 2005
	absorbance	0.05-0.16				0.20-0.34				Swarna, Pusa Basmati, Gobindobhog	India	Brown	Basu et al. 2012
	absorbance			0.92-2.06						Unknown	Thailand	Black	Laokuldilok et al. 2011
	absorbance					0.25				Heugjunjubyeo	South Korea	Black	Sam et al. 2008
	absorbance			0.25						Shinmyongheugchalbyeo	South Korea	Black	Jin et al. 2012
	absorbance			0.43						Sanghaehyanghyulla	South Korea	Black	Nam et al. 2005
	absorbance			0.62						Unknown	Thailand	Red	Laokuldilok et al. 2011
	absorbance			2.92						Njavara, Jyothi	India	Red	Rao et al. 2010
	absorbance			0.17						Jakwangdobyeo	South Korea	Red	Jin et al. 2012
	absorbance			0.56						Suwon 415	South Korea	Red	Nam et al. 2005
	absorbance			1.9		0.47				Njavara, Palakkadam matta	India	Red	Mohanlal et al. 2012
	absorbance			1.5						Aengdongchalbyeo,	South Korea	Green	Jin et al. 2012
	absorbance					0.72				Elwee and 20 other varieties	South Korea	Purple	Nam et al. 2006
	FRAP (mmol Eq/100 g)
	mmol Fe+			3.17-5.72						Taichung	Taiwan	Brown	Liang et al. 2009
	mmol Fe+					2.43				Unknown	India	Brown	Bhanja et al. 2007
	mmol Fe+	0.46-0.65		2.75-3.22		0.63-1.25		1.24-2.82	5.06	KDML 105	Thailand	Brown	Butsat et al. 2009, 2010
	mmol Fe+					0.45				Phitsanulok 2	Thailand	Brown	Sutharut and Sudarat, 2012
	mmol Fe+					1.2				Hom Daeng	Thailand	Brown	Tananuwong and Tangsrianugul, 2013
	mmol Fe+					6.97				MR219	Malysia	Brown	Fasahat et al. 2012
	mmol Fe+					0.62-0.65				KDML105 and RD2	Thailand	Brown	Rattanachitthawat et al. 2010
	mmol Fe+			0.019						Unknown	South Korea	Brown	Lee et al. 2005
	mmol Fe+					0.52-1.83	0.02-0.26			Unknown	China	Brown	Deng et al. 2012
	mmol Fe+	0.05	0.73			0.52	1.15			Unknown	Italy	Brown	Pellegrini et al. 2006
	mmol trolox	60								Unknown	Malysaia	Brown	Chan et al. 2012
	mmol trolox	0.05				0.35				MR219	Malaysia	Brown	Norzaleha et al. 2011
	mmol trolox			1.46						Sinlek	Thailand	Brown	Jittorntrum et al. 2009
	mmol trolox			1.86		0.47				Cimarron, Zeta 15, Fonaiap-1	Venezuela	Brown	Aguilar-Garcia et al. 2007
	mmol ascorbic acid	0.09-0.19								BRRI dham 34 and 9 other varieties	Bangladesh	Brown	Duta et al. 2012
	mg trolox			2.54-2.78						SA418 and 3 other varieties	Taiwan	Brown	Jeng et al. 2012
	mg trolox					0.92				Keteki Joha, Bakul Joha	India	Brown	Saikia et al. 2012
	mg gallic					600	700			Unknown GERMINATED	Malaysia	Brown	Sani et al. 2012
	mmol Fe+					0.72				Niew Dam, Hom Nil	Thailand	Black	Sutharut and Sudarat, 2012
	mmol Fe+					1820				Leum Phua, Klam, Hawm Nil and Black Rose	Thailand	Black	Suwannalert and Rattanachitthawat, 2011
	mmol Fe+					0.62				Mamut	Malaysia	Black	Norzaleha et al. 2011
	mmol Fe+					3.65-7.58				Bahng Gawk and 9 other varieties	Thailand, China, Sri Lanka	Black	Sompong et al. 2011
	mmol Fe+					0.76-1.77				Luem-phua and 4 other varieties	Thailand	Black	Rattanachitthawat et al. 2010
	mmol Fe+					10.60-12.61	0.10-0.22			Unknown	China	Black	Deng et al. 2012
	mmol trolox					1.01				Kam Doi Saked	Thailand	Black	Tananuwong and Tewaruth, 2010
	mmol Fe+					1.50-2.31				HDS and Red rose 2	Thailand	Red	Rattanachitthawat et al. 2010
	mmol Fe+					5.4				Chak-hao-amubi	India	Red	Saikia et al. 2012
	mmol Fe+					0.7				Silah Merah	Malaysia	Red	Norzaleha et al. 2011
	mmol Fe+					1.13-8.08				Bahng Gawk and 9 other varieties	Thailand, China, Sri Lanka	Red	Sompong et al. 2011
	mmol Fe+			8.30-11.02						Sudu Heeneti, Goda Heeneti, Masuran and Dik Wee	Sri Lanka	Red	Abeysekera et al. 2011
	mmol Fe+			11.45-17.22						M66 and 3 other varieties	Taiwan	Red	Jeng et al. 2012
	mmol Fe+					0.15-0.28	2.36-3.42			Unknown	China	Red	Deng et al. 2012
	mmol trolox			4.07						Riceberry	Thailand	Red	Jittorntrum et al. 2009
	mmol Fe+									BKOS	Thailand	Purple	Semsang et al. 2012
	mmol Fe+					2.5				Poreiton Chakhao	India	Purple	Saikia et al. 2012
	mmol Fe+			3.22-7.19						M1 and 8 other varieties	Taiwan	Purple	Jeng et al. 2012
	mmol Fe+					3.29	0.07			Unknown	China	Purple	Deng et al. 2012
	ferrous ion-chelating activity (mg Eq/100 g)
	mg EDTA			610.0-715						Basmati and 4 other varieties	Pakistan	Brown	Iqbal et al. 2005
	mg EDTA			1200						Taikung 9	Taiwan	Brown	Lai et al. 2009
	mg EDTA	59.7-150.4				159.8-222.3				Swarna, Pusa Basmati, Gobindobhog	India	Brown	Basu et al. 2012
	mg EDTA	50								Unknown	Malysaia	Brown	Chan et al. 2012
	mg EDTA			1250						Unknown	Malaysia	Brown	Chan et al. 2013
	mg gallic acid					420	141			Kechengnuo No.4	USA	Brown	Min et al. 2011, 2012
	mg EDTA			2474	162	1721	451			IITA117	Philippines	Red	Min et al. 2011
	mg EDTA			1534	204	1279	443			IAC600	Philippines	Purple	Min et al. 2011
	ferrous ion-chelating activity (%)
	%	70				110.45				Taichung Sen No.	Taiwan	Brown	Yang et al. 2006
	%					14.33-39.85				Taikeng 16, Kaohsiung 139	Taiwan	Brown	Kesarwani et al. 2012
	%			8.11						Sanghaehyanghyulla	South Korea	Black	Nam et al. 2005
	%			4.25						Suwon 415	South Korea	Red	Nam et al. 2005
	%			5.42						Elwee and 20 other varieties	South Korea	Purple	Nam et al. 2006
	ferrous ion-chelating activity (EC50)
	mg/mL			0.11-0.55						KDML 105 and 4 other varieties	Thailand	Brown	Chotimarkorn et al. 2008
	mg/mL	5.26				7.09				Taichung Sen No.	Taiwan	Brown	Yang et al. 2006
	mg/mL					0				Taichung	Taiwan	Brown	Liang et al. 2009
	mg/mL			1.5						Chucheongbyeo	South Korea	Brown	Jin et al. 2012
	mg/mL							0.35		Unknown	South Korea	Brown	Jeon et al. 2006
	mg/mL					1.41				Chuchung	South Korea	Brown	Nam et al. 2006
	mg/mL			0.94						Chuchung	South Korea	Brown	Nam et al. 2005
	TBARS (mg Eq/100g)
	mg TBARS			2.39						RD-6	Thailand	Brown	Sungsopha et al. 2009
	mg TBARS							3.84		Unknown	South Korea	Brown	Lee et al. 2003
	mg TBARS			0.04-0.10						Unknown	South Korea	Brown	Lee et al. 2005
	mg TBARS			2.8						Uknknown	Thailand	Brown	Loypimai et al. 2009
	mM TBARS					0.06-0.12				HDS and Red rose 2	Thailand	Red	Rattanachitthawat et al. 2010
	hydroxyl ion scavenging activity (%)
	%					21.8				Chuchung	South Korea	Brown	Nam et al. 2006
	%			79.36						Chuchung	South Korea	Brown	Nam et al. 2005
	%	20.66-43.16				55.32-73.97				Swarna, Pusa Basmati, Gobindobhog	India	Brown	Basu et al. 2012
	%	20.11-42.35				50.82-61.44				Swarna, Pusa Basmati, Gobindobhog	India	Brown	Basu et al. 2012
	%			71.17						Sanghaehyanghyulla	South Korea	Black	Nam et al. 2005
	%					52.77				Heugjunjubyeo	South Korea	Black	Sam et al. 2008
	%									Njavara, Palakkadam matta	India	Red	Mohanlal et al. 2012
	%			81.66						Suwon 415	South Korea	Red	Nam et al. 2005
	%					29.82				Unknown	Japan	Purple	Ichikawa et al. 2001
	%					40.8				Elwee and 20 other varieties	South Korea	Purple	Nam et al. 2006
	hydroxyl ion scavenging activity (EC50)
	mg/mL	2.10-6.44								BRRI dham 34 and 9 other varieties	Bangladesh	Brown	Duta et al. 2012
	mg/mL			1.46		4.9				Sujatha	India	Brown	Mohanlal et al. 2012
	mg/mL					7.34				RD8	Thailand	Brown	Moongngarm and Khomphiphatkul, 2011
	mg/mL							0		Unknown	South Korea	Brown	Jeon et al. 2006
	mg/mL			5.24-5.43						Koshihikari and 2 other varieties	Japan	Brown	Kaneda et al. 2004
	mg/mL			2.66						Chuchung	South Korea	Brown	Nam et al. 2005
	mg/mL			3.51						Koshihikari	Japan	Brown	Kaneda et al. 2006
	mg/mL			1.35						Sanghaehyanghyulla	South Korea	Black	Nam et al. 2005
	mg/mL			1.04-1.50						Hiraka and 2 other varieties	Japan	Black	Kaneda et al. 2006
	mg/mL			0.093						Unknown	Japan	Black	Kaneda et al. 2006
	mg/mL			0.90-1.90						Three Japanese varieties	Japan	Black	Kaneda et al. 2004
	mg/mL			1.73-3.57						Five Japanese varieties	Japan	Red	Kaneda et al. 2004
	mg/mL			0.59						Suwon 415	South Korea	Red	Nam et al. 2005
	mg/mL			0.57-1.52						Toyama and 5 other varieties	Japan	Red	Kaneda et al. 2006
	hydrogen peroxide scavenging assay (EC50)
	mg/mL									Sujatha	India	Brown	Mohanlal et al. 2012
	mg/mL							5.82		Unknown	South Korea	Brown	Jeon et al. 2006
	Umol/L			650-900						Khao Hom Nin and 3 other varieties	Thailand	Black	Pitija et al. 2013
	mg/mL									Njavara, Palakkadam matta	India	Red	Mohanlal et al. 2012
	superoxide radical scavenging activity (%)
	%					16.7				Chuchung	South Korea	Brown	Nam et al. 2006
	%			59.21						Chuchung	South Korea	Brown	Nam et al. 2005
	%	31.99-42.61				44.32-76.88				Swarna, Pusa Basmati, Gobindobhog	India	Brown	Basu et al. 2012
	%					78.12				Heugjunjubyeo	South Korea	Black	Sam et al. 2008
	%			85.75						Sanghaehyanghyulla	South Korea	Black	Nam et al. 2005
	%					3.5-4.0				BWR 96044, BWR 96025	Thailand	Black	Abru et al. 2013
	%			89.75						Suwon 415	South Korea	Red	Nam et al. 2005
	%			90		30				Njavara, Palakkadam matta	India	Red	Mohanlal et al. 2012
	%			8.27-41.19						M66 and 3 other varieties	Taiwan	Red	Jeng et al. 2012
	%					6.14-15.44				RWR 96060, Kramrad	Thailand	Red	Abru et al. 2013
	%					27.88				Unknown	Japan	Purple	Ichikawa et al. 2001
	%			2.68-16.02						M1 and 8 other varieties	Taiwan	Purple	Jeng et al. 2012
	%					90.3				Elwee and 20 other varieties	South Korea	Purple	Nam et al. 2006
	superoxide radical scavenging activity (EC50)
	mg/mL			0.14		1.22				Sujatha	India	Brown	Mohanlal et al. 2012
	mg/mL			0.02						SA418 and 3 other varieties	Taiwan	Brown	Jeng et al. 2012
	mg/mL							1.56		Unknown	South Korea	Brown	Jeon et al. 2006
	mg/mL			0.84-1.67						Koshihikari and 2 other varieties	Japan	Brown	Kaneda et al. 2004
	mg/mL			2.09						SChuchung	South Korea	Brown	Nam et al. 2005
	mg/mL			0.72						Koshihikari	Japan	Brown	Kaneda et al. 2006
	mg/mL			0.10-0.60						Hiraka and 2 other varieties	Japan	Black	Kaneda et al. 2006
	mg/mL			0.02						Unknown	Japan	Black	Kaneda et al. 2006
	mg/mL			0.02-0.03						Three Japanese varieties	Japan	Black	Kaneda et al. 2004
	mg/mL			0.56						Sanghaehyanghyulla	South Korea	Black	Nam et al. 2005
	mg/mL			0.02-0.04						Five Japanese varieties	Japan	Red	Kaneda et al. 2004
	mg/mL			0.25						Suwon 415	South Korea	Red	Nam et al. 2005
	mg/mL			0.17-0.52						Toyama and 5 other varieties	Japan	Red	Kaneda et al. 2006
	singlet oxygen radical scavenging activity (EC50)
	mg/mL			1.38-3.04						Koshihikari and 2 other varieties	Japan	Brown	Kaneda et al. 2004
	mg/mL			6.12						Koshihikari	Japan	Brown	Kaneda et al. 2006
	mg/mL			1.50-2.36						Hiraka and 2 other varieties	Japan	Black	Kaneda et al. 2006
	mg/mL			0.9						Unknown	Japan	Black	Kaneda et al. 2006
	mg/mL			0.09-0.26						Three Japanese varieties	Japan	Black	Kaneda et al. 2004
	mg/mL			0.15-0.36						Five Japanese varieties	Japan	Red	Kaneda et al. 2004
	mg/mL			0.52-1.57						Toyama and 5 other varieties	Japan	Red	Kaneda et al. 2006
	molybdate reduction activity (mg Eq/100 g)
	mg BHT			1316-1400						KDML 105,RD6	Thailand	Brown	Moongngarm et al. 2012
	mg BHT					9.32-53.40				RD6, KDML105, SPT1	Thailand	Brown	Chairote et al. 2009
	mg BHT			1504						KDML 105	Thailand	Brown	Moongngarm et al. 2012
	mg trolox			217						RD-6	Thailand	Brown	Sungsopha et al. 2009
	mg ascorbic acid	400-1200				600-1400				Swarna, Pusa Basmati, Gobindobhog	India	Brown	Basu et al. 2012
	mg ascorbic acid	0.37-0.70								BRRI dham 34 and 9 other varieties	Bangladesh	Brown	Duta et al. 2012
	mg ascorbic acid			463-729						Uknknown	Thailand	Brown	Loypimai et al. 2009
	mg gallic acid			1.4-3.5						KDML 105	Thailand	Brown	Sirikul et al. 2009
	Ug/ml			1.93						Vasumathi, Yamini	India	Brown	Rao et al. 2010
	mg BHT			3000						Unknown	Thailand	Black	Moongngarm et al. 2012
	Ug/ml			2900-4500						Khao Hom Nin and 3 other varieties	Thailand	Black	Pitija et al. 2013
	mg BHT			2592						Unknown	Thailand	Red	Moongngarm et al. 2012
	Umol/l			2.12						Njavara, Jyothi	India	Red	Rao et al. 2010
	tert-butylperoxyl radical scavenging activity (EC50)
	mg/mL			0.32-0.42						Koshihikari and 2 other varieties	Japan	Brown	Kaneda et al. 2004
	mg/mL			0.46						Koshihikari	Japan	Brown	Kaneda et al. 2006
	mmol trolox/mL					1.01				Hinohikari	Japan	Brown	Oki et al. 2002
	mg/mL			0.32-0.71						Hiraka and 2 other varieties	Japan	Black	Kaneda et al. 2006
	mg/mL			0.14						Unknown	Japan	Black	Kaneda et al. 2006
	mg/mL			0.09-0.27						Three Japanese varieties	Japan	Black	Kaneda et al. 2004
	mmol trolox/mL					1.3				Saikai-225	Japan	Black	Oki et al. 2002
	mg/mL			0.29-0.79						Five Japanese varieties	Japan	Red	Kaneda et al. 2004
	mg/mL			0.09-0.46						Toyama and 5 other varieties	Japan	Red	Kaneda et al. 2006
	mmol trolox/mL					1.8				Beniroman	Japan	Red	Oki et al. 2002

## Sheet: Vitamin E
	VITAMIN E (mg/kg)	Endosperm	Bran	Whole grain	Husk	Rice	Origin	Colour	Reference
	α-tocopherol
		0.92	12.99	15.39	0.17	Ariete	Portugal	Brown	Goufo et al. 2013
		5.43-10.90	70.7-82.0	11.6-24.6	ND	KDML 105	Thailand	Brown	Butsat et al. 2010
		0.03-0.92	27.66-107.73	2.80-10.06	0.06-2.13	Taikeng 4 and 11 other varieties	Taiwan	Brown	Huang and Ng, 2011
			80.0-785.0			Koshihikari and other varieties	Japan	Brown	Sookwong et al. 2007
			7.34			Kechengnuo No.4	China	Brown	Min et al. 2011
		0.21-2.30	7.75-46.66	4.83-23.61		IR64, TNG71	Taiwan	Brown	Jeng et al. 2012
				5.75		BG250, 300, 350	Sri Lanka	Brown	Gunaratne et al. 2013
			120.0-380			KDML 105 and 4 other varieties	Thailand	Brown	Chotimarkorn et al. 2008
		80.56		20.44		Taichung Sen No.	Taiwan	Brown	Yang et al. 2006
			63.13			Tebonnet and Lemont	USA	Brown	Shin and Godber, 1996
			26.54-59.16			Unknown	USA	Brown	Zigoneanu et al. 2008
			46.9			Taikung 9	Taiwan	Brown	Lai et al. 2009
				26.6		Nampyeongbyeo	South Korea	Brown	Seo et al. 2011, 2013
			72			Cypress, Bengal	USA	Brown	Chen and Bergman, 2005
			19.7			KDML105	Thailand	Brown	Tosingharach et al. 2011
			26.4-35.0	47.83-8.51		Cimarron, Zeta 15, Fonaiap-1	Venezuela	Brown	Aguilar-Garcia et al. 2007
				2.40-3.40		SCS 114 Andosam, SCSBRS Tio Taka, Epagri 109	Brazil	Brown	Pascual et al. 2011
			180			Suphanburi	Thailand	Brown	Imsanguan et al. 2008
				9.92-12.09		Basmati, Jaya	India	Brown	Khatoon and Gopalakrishna, 2004
			68			Tebonnet, Newbonnet, and Lemont	USA	Brown	Schramm et al. 2007
				35.25		Wuyujing 3	China	Brown	Zhang et al. 2012
			18.13			KDML105, RD6	Thailand	Brown	Karladee et al. 2013
			41.36-46.12			KDML 105,RD6	Thailand	Brown	Moongngarm et al. 2012
				5.27		EYI 105	Spain	Brown	Fare et al. 2011
				6.53–63.82		Qingluzhan 11 and 29 other varieties	China	Brown	Zhang et al. 2012
				16.98		KDML105, RD6	Thailand	Brown	Srijesdaruk et al. 2001
				39.0-76.1		Basmati 515 and 9 other varieties	Pakistan	Brown	Zubair et al. 2012
			24.0-27.0			Unknown	Thailand	Black	Laokuldilok et al. 2011
		1.87	78.3	14.11		Heugjinjubyeo	South Korea	Black	Kong and Lee, 2010
				7.5		DKU 1-3, DKU 2-3, Heugjinjubyeo	South Korea	Black	Lee et al. 2010
		0.33-0.94	35.40-62.10	4.53-12.57	0.24-0.25	Ch’o-Tzu and Kuroo-Mochi	Taiwan	Black	Huang and Ng, 2011
			43.57			Unknown	Thailand	Black	Moongngarm et al. 2012
			15.8-53.9			SA-586 and 7 other varieties	Taiwan	Red	Jeng et al. 2011
		1.34-3.78	23.27-54.56	4.38-18.99	2.57-10.77	Hung-No and ACSHN	Taiwan	Red	Huang and Ng, 2011
			44.1			Unknown	Thailand	Red	Moongngarm et al. 2012
			16			Unknown	Thailand	Red	Laokuldilok et al. 2011
			62.76			IITA117	Philippines	Red	Min et al. 2011
			116.6			Unknown	USA	Purple	Jang and Zu, 2009
			119.52			IAC600	Philippines	Purple	Min et al. 2011
			9.67-59.88			Kum Phayao and 23 other varieties	Thailand	Purple	Karladee et al. 2013
	β-tocopherol
		0.42	3.7	0.78	0.07	Ariete	Portugal	Brown	Goufo et al. 2013
		ND	ND	ND	ND	KDML 105	Thailand	Brown	Butsat et al. 2010
		0.02-0.18	0.92-3.27	0.08-0.89	0.01-0.41	Taikeng 4 and 11 other varieties	Taiwan	Brown	Huang and Ng, 2011
			6.30-49.40			Koshihikari and other varieties	Japan	Brown	Sookwong et al. 2007
			ND			Kechengnuo No.4	China	Brown	Min et al. 2011
		ND	ND	ND		IR64, TNG71	Taiwan	Brown	Jeng et al. 2012
				0.1		BG250, 300, 350	Sri Lanka	Brown	Gunaratne et al. 2013
			180.0-250			KDML 105 and 4 other varieties	Thailand	Brown	Chotimarkorn et al. 2008
		ND		ND		Taichung Sen No.	Taiwan	Brown	Yang et al. 2006
			8.99			Tebonnet and Lemont	USA	Brown	Shin and Godber, 1996
			ND			Unknown	USA	Brown	Zigoneanu et al. 2008
			ND			Taikung 9	Taiwan	Brown	Lai et al. 2009
			ND			Cypress, Bengal	USA	Brown	Chen and Bergman, 2005
			ND			KDML105	Thailand	Brown	Tosingharach et al. 2011
			ND	ND		Cimarron, Zeta 15, Fonaiap-1	Venezuela	Brown	Aguilar-Garcia et al. 2007
				ND		SCS 114 Andosam, SCSBRS Tio Taka, Epagri 109	Brazil	Brown	Pascual et al. 2011
				ND		Basmati, Jaya	India	Brown	Khatoon and Gopalakrishna, 2004
			6			Tebonnet, Newbonnet, and Lemont	USA	Brown	Schramm et al. 2007
				ND		Wuyujing 3	China	Brown	Zhang et al. 2012
			1.54			KDML105, RD6	Thailand	Brown	Karladee et al. 2013
			ND			KDML 105,RD6	Thailand	Brown	Moongngarm et al. 2012
				ND		EYI 105	Spain	Brown	Fare et al. 2011
				1.61–7.60		Qingluzhan 11 and 29 other varieties	China	Brown	Zhang et al. 2012
				ND		KDML105, RD6	Thailand	Brown	Srijesdaruk et al. 2001
				ND		Basmati 515 and 9 other varieties	Pakistan	Brown	Zubair et al. 2012
		ND	2.72	ND		Heugjinjubyeo	South Korea	Black	Kong and Lee, 2010
				1.79		DKU 1-3, DKU 2-3, Heugjinjubyeo	South Korea	Black	Lee et al. 2010
		0.15-0.26	2.43-2.68	0.67-0.88	0.03-0.06	Ch’o-Tzu and Kuroo-Mochi	Taiwan	Black	Huang and Ng, 2011
			ND			Unknown	Thailand	Black	Moongngarm et al. 2012
			ND			IITA117	Philippines	Red	Min et al. 2011
		0.13-0.20	0.83-2.24	0.34-1.06	0.07-0.33	Hung-No and ACSHN	Taiwan	Red	Huang and Ng, 2011
			ND			SA-586 and 7 other varieties	Taiwan	Red	Jeng et al. 2011
			ND			Unknown	Thailand	Red	Moongngarm et al. 2012
			ND			IAC600	Philippines	Purple	Min et al. 2011
			19.18-50.12			Kum Phayao and 23 other varieties	Thailand	Purple	Karladee et al. 2013
			ND			Unknown	USA	Purple	Jang and Zu, 2009
	γ-tocopherol
		1.02	9.03	1.44	0.19	Ariete	Portugal	Brown	Goufo et al. 2013
		ND	1.47-4.74	ND	ND	KDML 105	Thailand	Brown	Butsat et al. 2010
		0.05-4.95	6.09-45.93	0.78-6.33	0.04-0.91	Taikeng 4 and 11 other varieties	Taiwan	Brown	Huang and Ng, 2011
			26.0-500.0			Koshihikari and other varieties	Japan	Brown	Sookwong et al. 2007
			42.35			Kechengnuo No.4	China	Brown	Min et al. 2011
		0.04-1.68	10.56-35.83	3.07-9.25		IR64, TNG71	Taiwan	Brown	Jeng et al. 2012
				7.16		BG250, 300, 350	Sri Lanka	Brown	Gunaratne et al. 2013
			60.0-130.0			KDML 105 and 4 other varieties	Thailand	Brown	Chotimarkorn et al. 2008
		20.14		20.86		Taichung Sen No.	Taiwan	Brown	Yang et al. 2006
			32.26			Tebonnet and Lemont	USA	Brown	Shin and Godber, 1996
			3.71-7.29			Unknown	USA	Brown	Zigoneanu et al. 2008
			509			Taikung 9	Taiwan	Brown	Lai et al. 2009
				0.5		Nampyeongbyeo	South Korea	Brown	Seo et al. 2011, 2013
			24.2			Cypress, Bengal	USA	Brown	Chen and Bergman, 2005
			11.2			KDML105	Thailand	Brown	Tosingharach et al. 2011
			20.9-41.0	4.04-6.70		Cimarron, Zeta 15, Fonaiap-1	Venezuela	Brown	Aguilar-Garcia et al. 2007
				1.40-1.90		SCS 114 Andosam, SCSBRS Tio Taka, Epagri 109	Brazil	Brown	Pascual et al. 2011
				12.11-14.41		Basmati, Jaya	India	Brown	Khatoon and Gopalakrishna, 2004
			140			Tebonnet, Newbonnet, and Lemont	USA	Brown	Schramm et al. 2007
				1.8		Wuyujing 3	China	Brown	Zhang et al. 2012
			98.9			KDML105, RD6	Thailand	Brown	Karladee et al. 2013
			37.97-40.94			KDML 105,RD6	Thailand	Brown	Moongngarm et al. 2012
				2.24		EYI 105	Spain	Brown	Fare et al. 2011
				10.22–66.11		Qingluzhan 11 and 29 other varieties	China	Brown	Zhang et al. 2012
				3.4		KDML105, RD6	Thailand	Brown	Srijesdaruk et al. 2001
				20.5-27.5		Basmati 515 and 9 other varieties	Pakistan	Brown	Zubair et al. 2012
		ND	9.1	1.28		Heugjinjubyeo	South Korea	Black	Kong and Lee, 2010
				3.03		DKU 1-3, DKU 2-3, Heugjinjubyeo	South Korea	Black	Lee et al. 2010
		0.42-1.66	10.55-39.22	1.88-8.91	0.08-0.34	Ch’o-Tzu and Kuroo-Mochi	Taiwan	Black	Huang and Ng, 2011
			35.31			Unknown	Thailand	Black	Moongngarm et al. 2012
		1.38-2.04	15.51-33.38	6.81-6.89	2.64-3.49	Hung-No and ACSHN	Taiwan	Red	Huang and Ng, 2011
			16.7-41.7			SA-586 and 7 other varieties	Taiwan	Red	Jeng et al. 2011
			18.88			IITA117	Philippines	Red	Min et al. 2011
			21.06			Unknown	Thailand	Red	Moongngarm et al. 2012
			16.94			IAC600	Philippines	Purple	Min et al. 2011
			49.1			Unknown	USA	Purple	Jang and Zu, 2009
			57.18-144.07			Kum Phayao and 23 other varieties	Thailand	Purple	Karladee et al. 2013
	δ-tocopherol
		0.15	1.27	0.22	0.05	Ariete	Portugal	Brown	Goufo et al. 2013
		ND	3.01-6.96	ND	ND	KDML 105	Thailand	Brown	Butsat et al. 2010
		0.00-0.08	0.26-2.72	0.03-1.59	0.02-0.17	Taikeng 4 and 11 other varieties	Taiwan	Brown	Huang and Ng, 2011
			25.0-155.0			Koshihikari and other varieties	Japan	Brown	Sookwong et al. 2007
			1.36			Kechengnuo No.4	China	Brown	Min et al. 2011
		0.00-0.02	0.80-0.82	0.04-0.27		IR64, TNG71	Taiwan	Brown	Jeng et al. 2012
				0.81		BG250, 300, 350	Sri Lanka	Brown	Gunaratne et al. 2013
			10.00-20.22			KDML 105 and 4 other varieties	Thailand	Brown	Chotimarkorn et al. 2008
		20.27		10		Taichung Sen No.	Taiwan	Brown	Yang et al. 2006
			1.99			Tebonnet and Lemont	USA	Brown	Shin and Godber, 1996
			ND			Unknown	USA	Brown	Zigoneanu et al. 2008
			18			Taikung 9	Taiwan	Brown	Lai et al. 2009
				ND		Nampyeongbyeo	South Korea	Brown	Seo et al. 2011, 2013
			ND			Cypress, Bengal	USA	Brown	Chen and Bergman, 2005
			10.1			KDML105	Thailand	Brown	Tosingharach et al. 2011
			ND	ND		Cimarron, Zeta 15, Fonaiap-1	Venezuela	Brown	Aguilar-Garcia et al. 2007
				ND		SCS 114 Andosam, SCSBRS Tio Taka, Epagri 109	Brazil	Brown	Pascual et al. 2011
				4.20-4.69		Basmati, Jaya	India	Brown	Khatoon and Gopalakrishna, 2004
			4			Tebonnet, Newbonnet, and Lemont	USA	Brown	Schramm et al. 2007
				ND		Wuyujing 3	China	Brown	Zhang et al. 2012
			ND			KDML105, RD6	Thailand	Brown	Karladee et al. 2013
			ND			KDML 105,RD6	Thailand	Brown	Moongngarm et al. 2012
				ND		EYI 105	Spain	Brown	Fare et al. 2011
				1.15–27.92		Qingluzhan 11 and 29 other varieties	China	Brown	Zhang et al. 2012
				ND		KDML105, RD6	Thailand	Brown	Srijesdaruk et al. 2001
				6.5-16.5		Basmati 515 and 9 other varieties	Pakistan	Brown	Zubair et al. 2012
		ND	ND	ND		Heugjinjubyeo	South Korea	Black	Kong and Lee, 2010
				ND		DKU 1-3, DKU 2-3, Heugjinjubyeo	South Korea	Black	Lee et al. 2010
		0.08-0.12	1.10-3.27	0.35-0.92	0.11-0.24	Ch’o-Tzu and Kuroo-Mochi	Taiwan	Black	Huang and Ng, 2011
			ND			Unknown	Thailand	Black	Moongngarm et al. 2012
			ND			Unknown	Thailand	Red	Moongngarm et al. 2012
		0.00-0.38	1.34-1.67	0.17-2.38	0.70-0.95	Hung-No and ACSHN	Taiwan	Red	Huang and Ng, 2011
			1.9-4.3			SA-586 and 7 other varieties	Taiwan	Red	Jeng et al. 2011
			1.44			IITA117	Philippines	Red	Min et al. 2011
			0.97			IAC600	Philippines	Purple	Min et al. 2011
			ND			Unknown	USA	Purple	Jang and Zu, 2009
			ND			Kum Phayao and 23 other varieties	Thailand	Purple	Karladee et al. 2013
	total tocopherols
		2.52	26.98	17.83	0.48	Ariete	Portugal	Brown	Goufo et al. 2013
		0.21-2.07	42.53-108.15	4.62-15.53	0.18-2.55	Taikeng 4 and 11 other varieties	Taiwan	Brown	Huang and Ng, 2011
		5.43-10.90	72.1-87.5	14.6-31.5	ND	KDML 105	Thailand	Brown	Butsat et al. 2010
			137.9-782			Koshihikari and other varieties	Japan	Brown	Sookwong et al. 2007
			51.06			Kechengnuo No.4	China	Brown	Min et al. 2011
		0.25-4.00	19.11-83.31	7.94-13.13		IR64, TNG71	Taiwan	Brown	Jeng et al. 2012
				14.26		BG250, 300, 350	Sri Lanka	Brown	Gunaratne et al. 2013
			350.0-670			KDML 105 and 4 other varieties	Thailand	Brown	Chotimarkorn et al. 2008
			378.0-563			Basmati and 4 other varieties	Pakistan	Brown	Iqbal et al. 2005
		120.46		50.98		Taichung Sen No.	Taiwan	Brown	Yang et al. 2006
			106.4			Tebonnet and Lemont	USA	Brown	Shin and Godber, 1996
			30.25-66.45			Unknown	USA	Brown	Zigoneanu et al. 2008
			33.80-97.30			Bengal	USA	Brown	Lloyd et al. 2000
		1.1		7.61		IR64 and BPT	India	Brown	Jayadeep and Malleshi, 2011
			573			Taikung 9	Taiwan	Brown	Lai et al. 2009
			41.00-61.30	6.70-13.30		Cimarron, Zeta 15, Fonaiap-1	Venezuela	Brown	Aguilar-Garcia et al. 2007
				28.45		Nampyeongbyeo	South Korea	Brown	Seo et al. 2011, 2013
			96.2			Cypress, Bengal	USA	Brown	Chen and Bergman, 2005
			41			KDML105	Thailand	Brown	Tosingharach et al. 2011
				3.80-5.30		SCS 114 Andosam, SCSBRS Tio Taka, Epagri 109	Brazil	Brown	Pascual et al. 2011
				26.23-31.19		Basmati, Jaya	India	Brown	Khatoon and Gopalakrishna, 2004
			218			Tebonnet, Newbonnet, and Lemont	USA	Brown	Schramm et al. 2007
				37.05		Wuyujing 3	China	Brown	Zhang et al. 2012
			118.57			KDML105, RD6	Thailand	Brown	Karladee et al. 2013
			82.24-84.09			KDML 105,RD6	Thailand	Brown	Moongngarm et al. 2012
			82			Unknown	USA	Brown	Monsoor and Proctor, 2005
				7.51		EYI 105	Spain		Fare et al. 2011
				52.27-132.69		Qingluzhan 11 and 29 other varieties	China	Brown	Zhang et al. 2012
				3.0-5.0		Unknown	India	Brown	Gopala et al. 1984
				20.38		KDML105, RD6	Thailand	Brown	Srijesdaruk et al. 2001
				67.1-115.5		Basmati 515 and 9 other varieties	Pakistan	Brown	Zubair et al. 2012
		41440				M202	USA	Brown	Heuberger et al. 2010
		1.87	90.12	15.69		Heugjinjubyeo	South Korea	Black	Kong and Lee, 2010
				12.32		DKU 1-3, DKU 2-3, Heugjinjubyeo	South Korea	Black	Lee et al. 2010
		0.99-2.97	76.44-80.33	15.02-15.68	0.46-0.88	Ch’o-Tzu and Kuroo-Mochi	Taiwan	Black	Huang and Ng, 2011
			78.88			Unknown	Thailand	Black	Moongngarm et al. 2012
			83.08			IITA117	Philippines	Red	Min et al. 2011
			34.3-92.0			SA-586 and 7 other varieties	Taiwan	Red	Jeng et al. 2011
		2.64-5.34	59.15-73.65	11.72-29.33	6.37-15.54	Hung-No and ACSHN	Taiwan	Red	Huang and Ng, 2011
			65.16			Unknown	Thailand	Red	Moongngarm et al. 2012
			165.7			Unknown	USA	Purple	Jang and Zu, 2009
			87.90-254.07			Kum Phayao and 23 other varieties	Thailand	Purple	Karladee et al. 2013
			137.43			IAC600	Philippines	Purple	Min et al. 2011
	α-tocotrienol
		0.85	22.89	16.79	0.08	Ariete	Portugal	Brown	Goufo et al. 2013
		0.13-1.57	8.44-67.01	1.12-6.81	0.03-0.17	Taikeng 4 and 11 other varieties	Taiwan	Brown	Huang and Ng, 2011
			42.0-460.0			Koshihikari and other varieties	Japan	Brown	Sookwong et al. 2007
			48.25			Kechengnuo No.4	China	Brown	Min et al. 2011
		0.12-3.50	4.41-81.97	0.42-8.72		IR64, TNG71	Taiwan	Brown	Jeng et al. 2012
				4.28		BG250, 300, 350	Sri Lanka	Brown	Gunaratne et al. 2013
			100.0-200			KDML 105 and 4 other varieties	Thailand	Brown	Chotimarkorn et al. 2008
			38.19			Tebonnet and Lemont	USA	Brown	Shin and Godber, 1996
			8.19-54.50			Unknown	USA	Brown	Zigoneanu et al. 2008
			26			Taikung 9	Taiwan	Brown	Lai et al. 2009
			54.8			Cypress, Bengal	USA	Brown	Chen and Bergman, 2005
			15.9-24.3	3.45-7.18		Cimarron, Zeta 15, Fonaiap-1	Venezuela	Brown	Aguilar-Garcia et al. 2007
				1.80-2.10		SCS 114 Andosam, SCSBRS Tio Taka, Epagri 109	Brazil	Brown	Pascual et al. 2011
				0.77-21.38		Basmati, Jaya	India	Brown	Khatoon and Gopalakrishna, 2004
			50			Tebonnet, Newbonnet, and Lemont	USA	Brown	Schramm et al. 2007
				11.32		Wuyujing 3	China	Brown	Zhang et al. 2012
			ND			Unknown	USA	Brown	Yu et al. 2007
				4.45		EYI 105	Spain	Brown	Fare et al. 2011
						Qingluzhan 11 and 29 other varieties	China	Brown	Zhang et al. 2012
				1.44–18.47				Brown
				7.66		KDML105, RD6	Thailand	Brown	Srijesdaruk et al. 2001
		2.62	43.7	8.97		Heugjinjubyeo	South Korea	Black	Kong and Lee, 2010
		0.68-1.44	12.52-43.56	2.03-6.12	0.11-0.24	Ch’o-Tzu and Kuroo-Mochi	Taiwan	Black	Huang and Ng, 2011
			115.64			IITA117	Philippines	Red	Min et al. 2011
			4.3-14.3			SA-586 and 7 other varieties	Taiwan	Red	Jeng et al. 2011
		0.62-4.44	11.80-38.92	3.07-11.41	0.70-0.95	Hung-No and ACSHN	Taiwan	Red	Huang and Ng, 2011
			127.7			Unknown	USA	Purple	Jang and Zu, 2009
			138.2			IAC600	Philippines	Purple	Min et al. 2011
	β-tocotrienol
		0.86	7.93	0.86	0.46	Ariete	Portugal	Brown	Goufo et al. 2013
		0.04-0.43	0.24-5.74	0.00-1.22	0.00-0.57	Taikeng 4 and 11 other varieties	Taiwan	Brown	Huang and Ng, 2011
			2.52-11.07			Koshihikari and other varieties	Japan	Brown	Sookwong et al. 2007
			ND			Kechengnuo No.4	China	Brown	Min et al. 2011
		ND	ND	ND		IR64, TNG71	Taiwan	Brown	Jeng et al. 2012
				0.1		BG250, 300, 350	Sri Lanka	Brown	Gunaratne et al. 2013
			120.0-260			KDML 105 and 4 other varieties	Thailand	Brown	Chotimarkorn et al. 2008
			ND			Tebonnet and Lemont	USA	Brown	Shin and Godber, 1996
			ND			Unknown	USA	Brown	Zigoneanu et al. 2008
			ND			Taikung 9	Taiwan	Brown	Lai et al. 2009
			ND			Cypress, Bengal	USA	Brown	Chen and Bergman, 2005
			ND	ND		Cimarron, Zeta 15, Fonaiap-1	Venezuela	Brown	Aguilar-Garcia et al. 2007
				ND		SCS 114 Andosam, SCSBRS Tio Taka, Epagri 109	Brazil	Brown	Pascual et al. 2011
				ND		Basmati, Jaya	India	Brown	Khatoon and Gopalakrishna, 2004
			ND			Tebonnet, Newbonnet, and Lemont	USA	Brown	Schramm et al. 2007
				ND		Wuyujing 3	China	Brown	Zhang et al. 2012
			ND			Unknown	USA	Brown	Yu et al. 2007
				ND		EYI 105	Spain	Brown	Fare et al. 2011
				12.75–32.85		Qingluzhan 11 and 29 other varieties	China	Brown	Zhang et al. 2012
				ND		KDML105, RD6	Thailand	Brown	Srijesdaruk et al. 2001
		ND	ND	ND		Heugjinjubyeo	South Korea	Black	Kong and Lee, 2010
		0.12-0.20	0.48-0.73	0.00-0.11	0.09-0.14	Ch’o-Tzu and Kuroo-Mochi	Taiwan	Black	Huang and Ng, 2011
			ND			SA-586 and 7 other varieties	Taiwan	Red	Jeng et al. 2011
			ND			IITA117	Philippines	Red	Min et al. 2011
		ND	0.00-0.06	ND	ND	Hung-No and ACSHN	Taiwan	Red	Huang and Ng, 2011
			ND			Unknown	USA	Purple	Jang and Zu, 2009
			ND			IAC600	Philippines	Purple	Min et al. 2011
	γ-tocotrienol
		2.54	41.33	28.11	0.48	Ariete	Portugal	Brown	Goufo et al. 2013
		0.52-17.13	62.52-151.09	8.60-31.55	0.03-1.75	Taikeng 4 and 11 other varieties	Taiwan	Brown	Huang and Ng, 2011
			318.0-1140			Koshihikari and other varieties	Japan	Brown	Sookwong et al. 2007
			212.37			Kechengnuo No.4	China	Brown	Min et al. 2011
		5.32-10.46	93.73-183.23	11.71-19.95		IR64, TNG71	Taiwan	Brown	Jeng et al. 2012
				23.29		BG250, 300, 350	Sri Lanka	Brown	Gunaratne et al. 2013
			ND			KDML 105 and 4 other varieties	Thailand	Brown	Chotimarkorn et al. 2008
			119.71			Tebonnet and Lemont	USA	Brown	Shin and Godber, 1996
			17.36-43.76			Unknown	USA	Brown	Zigoneanu et al. 2008
			151			Taikung 9	Taiwan	Brown	Lai et al. 2009
			163.5			Cypress, Bengal	USA	Brown	Chen and Bergman, 2005
			127-140	28.3-42.7		Cimarron, Zeta 15, Fonaiap-1	Venezuela	Brown	Aguilar-Garcia et al. 2007
				17.30-19.20		SCS 114 Andosam, SCSBRS Tio Taka, Epagri 109	Brazil	Brown	Pascual et al. 2011
				1.52-1.96		Basmati, Jaya	India	Brown	Khatoon and Gopalakrishna, 2004
			ND			Tebonnet, Newbonnet, and Lemont	USA	Brown	Schramm et al. 2007
				17.09		Wuyujing 3	China	Brown	Zhang et al. 2012
			106.01			Unknown	USA	Brown	Yu et al. 2007
				3.79		EYI 105	Spain	Brown	Fare et al. 2011
				18.24-44.86		Qingluzhan 11 and 29 other varieties	China	Brown	Zhang et al. 2012
				9.06		KDML105, RD6	Thailand	Brown	Srijesdaruk et al. 2001
		7.15	85.6	19		Heugjinjubyeo	South Korea	Black	Kong and Lee, 2010
		3.97-19.01	97.79-130.64	17.51-31.98	0.12-0.43	Ch’o-Tzu and Kuroo-Mochi	Taiwan	Black	Huang and Ng, 2011
			126.58			IITA117	Philippines	Red	Min et al. 2011
			129.8-230.6			SA-586 and 7 other varieties	Taiwan	Red	Jeng et al. 2011
		12.55-24.82	75.98-120.26	19.71-46.95	8.33-11.59	Hung-No and ACSHN	Taiwan	Red	Huang and Ng, 2011
			151.2			Unknown	USA	Purple	Jang and Zu, 2009
			158.77			IAC600	Philippines	Purple	Min et al. 2011
	δ-tocotrienol
		1.07	9.73	2.25	0.16	Ariete	Portugal	Brown	Goufo et al. 2013
		0.11-0.78	1.67-3.53	0.44-1.28	0.02-0.08	Taikeng 4 and 11 other varieties	Taiwan	Brown	Huang and Ng, 2011
			11.0-54.0			Koshihikari and other varieties	Japan	Brown	Sookwong et al. 2007
			7.99			Kechengnuo No.4	China	Brown	Min et al. 2011
		0.41-1.65	4.36-10.48	0.65-2.25		IR64, TNG71	Taiwan	Brown	Jeng et al. 2012
				0.84		BG250, 300, 350	Sri Lanka	Brown	Gunaratne et al. 2013
			ND			KDML 105 and 4 other varieties	Thailand	Brown	Chotimarkorn et al. 2008
			7.27			Tebonnet and Lemont	USA	Brown	Shin and Godber, 1996
			ND			Unknown	USA	Brown	Zigoneanu et al. 2008
			25			Taikung 9	Taiwan	Brown	Lai et al. 2009
			4.6			Cypress, Bengal	USA	Brown	Chen and Bergman, 2005
			6.5-17.0	2.08-4.06		Cimarron, Zeta 15, Fonaiap-1	Venezuela	Brown	Aguilar-Garcia et al. 2007
				ND		SCS 114 Andosam, SCSBRS Tio Taka, Epagri 109	Brazil	Brown	Pascual et al. 2011
				1.57-2.65		Basmati, Jaya	India	Brown	Khatoon and Gopalakrishna, 2004
			23			Tebonnet, Newbonnet, and Lemont	USA	Brown	Schramm et al. 2007
				ND		Wuyujing 3	China	Brown	Zhang et al. 2012
			ND			Unknown	USA	Brown	Yu et al. 2007
				ND		EYI 105	Spain	Brown	Fare et al. 2011
				0.07–0.97		Qingluzhan 11 and 29 other varieties	China	Brown	Zhang et al. 2012
				ND		KDML105, RD6	Thailand	Brown	Srijesdaruk et al. 2001
		0.35-1.06	1.68-2.16	0.65-0.76	0.05-0.13	Ch’o-Tzu and Kuroo-Mochi	Taiwan	Black	Huang and Ng, 2011
		ND	31.6	4.78		Heugjinjubyeo	South Korea	Black	Kong and Lee, 2010
			3.38			IITA117	Philippines	Red	Min et al. 2011
			2.8-16.8			SA-586 and 7 other varieties	Taiwan	Red	Jeng et al. 2011
		0.28-0.40	1.45-1.78	0.58-1.51	0.36-0.48	Hung-No and ACSHN	Taiwan	Red	Huang and Ng, 2011
			ND			Unknown	USA	Purple	Jang and Zu, 2009
			9.34			IAC600	Philippines	Purple	Min et al. 2011
	total tocotrienols
		5.32	81.88	48.01	1.17	Ariete	Portugal	Brown	Goufo et al. 2013
		0.85-14.49	111.29-191.44	11.94-34.62	0.23-2.81	Taikeng 4 and 11 other varieties	Taiwan	Brown	Huang and Ng, 2011
		ND	ND	ND	ND	KDML 105	Thailand	Brown	Butsat et al. 2010
			373.5-1665			Koshihikari and other varieties	Japan	Brown	Sookwong et al. 2007
			268.61			Kechengnuo No.4	China	Brown	Min et al. 2011
		5.76-15.61	102.5-275.68	12.83-30.92		IR64, TNG71	Taiwan	Brown	Jeng et al. 2012
				28.51		BG250, 300, 350	Sri Lanka	Brown	Gunaratne et al. 2013
			220.0-460			KDML 105 and 4 other varieties	Thailand	Brown	Chotimarkorn et al. 2008
			343.0-478			Basmati and 4 other varieties	Pakistan	Brown	Iqbal et al. 2005
			165.17			Tebonnet and Lemont	USA	Brown	Shin and Godber, 1996
			25.55-98.26			Unknown	USA	Brown	Zigoneanu et al. 2008
			18.00-29.40			Bengal	USA	Brown	Lloyd et al. 2000
		6.7		21.8		IR64 and BPT	India	Brown	Jayadeep and Malleshi, 2011
			202			Taikung 9	Taiwan	Brown	Lai et al. 2009
			155.0-163.0	37.50-52.50		Cimarron, Zeta 15, Fonaiap-1	Venezuela	Brown	Aguilar-Garcia et al. 2007
			222.9			Cypress, Bengal	USA	Brown	Chen and Bergman, 2005
				19.10-21.30		SCS 114 Andosam, SCSBRS Tio Taka, Epagri 109	Brazil	Brown	Pascual et al. 2011
				3.86-25.99		Basmati, Jaya	India	Brown	Khatoon and Gopalakrishna, 2004
			73			Tebonnet, Newbonnet, and Lemont	USA	Brown	Schramm et al. 2007
				28.41		Wuyujing 3	China	Brown	Zhang et al. 2012
			106.01			Unknown	USA	Brown	Yu et al. 2007
			248			Unknown	USA	Brown	Monsoor and Proctor, 2005
				8.24		EYI 105	Spain	Brown	Fare et al. 2011
				53.50-76.15		Qingluzhan 11 and 29 other varieties	China	Brown	Zhang et al. 2012
				16.72		KDML105, RD6	Thailand	Brown	Srijesdaruk et al. 2001
		5.20-21.62	144.24-145.33	24.50-34.70	0.42-0.86	Ch’o-Tzu and Kuroo-Mochi	Taiwan	Black	Huang and Ng, 2011
		9.77	160.9	32.75		Heugjinjubyeo	South Korea	Black	Kong and Lee, 2010
			245.6			IITA117	Philippines	Red	Min et al. 2011
			116.4-261.6			SA-586 and 7 other varieties	Taiwan	Red	Jeng et al. 2011
		17.09-19.35	116.35-133.90	36.63-50.59	9.76-18.13	Hung-No and ACSHN	Taiwan	Red	Huang and Ng, 2011
			278.9			Unknown	USA	Purple	Jang and Zu, 2009
			306.3			IAC600	Philippines	Purple	Min et al. 2011
	vitamin E
		7.83	108.86	65.83	1.65	Ariete	Portugal	Brown	Goufo et al. 2013
				24.2		Thirty-two brazilian varieties	Brazil	Brown	Heinemann et al. 2008
		10.2		43.4		Carnaroli	Italy	Brown	Finocchiaro et al. 2007
		1.06-15.63	181.23-314.96	18.18-48.02	0.41-3.67	Taikeng 4 and 11 other varieties	Taiwan	Brown	Huang and Ng, 2011
			780.0-2100			Koshihikari and other varieties	Japan	Brown	Sookwong et al. 2007
			319.67			Kechengnuo No.4	China	Brown	Min et al. 2011
		5.89-17.91	129.63-276.94	21.22-52.85		IR64, TNG71	Taiwan	Brown	Jeng et al. 2012
				42.77		BG250, 300, 350	Sri Lanka	Brown	Gunaratne et al. 2013
			570.0-1130			KDML 105 and 4 other varieties	Thailand	Brown	Chotimarkorn et al. 2008
			721-1041			Basmati and 4 other varieties	Pakistan	Brown	Iqbal et al. 2005
			271.57			Tebonnet and Lemont	USA	Brown	Shin and Godber, 1996
			66.40-152.31			Unknown	USA	Brown	Zigoneanu et al. 2008
			51.80-126.7			Bengal	USA	Brown	Lloyd et al. 2000
		7.8		29.4		IR64 and BPT	India	Brown	Jayadeep and Malleshi, 2011
			775			Taikung 9	Taiwan	Brown	Lai et al. 2009
			196.0-219.0	46.40-65.00		Cimarron, Zeta 15, Fonaiap-1	Venezuela	Brown	Aguilar-Garcia et al. 2007
			319.1			Cypress, Bengal	USA	Brown	Chen and Bergman, 2005
			150.7			Unknown	USA	Brown	Hu et al. 1996
				23.00-26.20		SCS 114 Andosam, SCSBRS Tio Taka, Epagri 109	Brazil	Brown	Pascual et al. 2011
				30.09-57.18		Basmati, Jaya	India	Brown	Khatoon and Gopalakrishna, 2004
			202.13			Cypress, Cheniere	USA	Brown	Schramm et al. 2007
			179-389			Seven varieties	USA	Brown	Bergman and Xu, 2003
			291			Tebonnet, Newbonnet, and Lemont	USA	Brown	Shin et al. 1997
				65.46		Wuyujing 3	China	Brown	Zhang et al. 2012
			330			Unknown	USA	Brown	Monsoor and Proctor, 2005
				15.75		EYI 105	Spain	Brown	Fare et al. 2011
				128.42-186.19		Qingluzhan 11 and 29 other varieties	China	Brown	Zhang et al. 2012
				37.1		KDML105, RD6	Thailand	Brown	Srijesdaruk et al. 2001
		6.19-24.60	220.68-225.65	40.18-49.72	0.88-1.74	Ch’o-Tzu and Kuroo-Mochi	Taiwan	Black	Huang and Ng, 2011
		11.6	251	48.1		Heugjinjubyeo	South Korea	Black	Kong and Lee, 2010
		14.7		50.4		Eusebio	Italy	Red	Finocchiaro et al. 2007
			328.68			IITA117	Philippines	Red	Min et al. 2011
			150.7-353.6			SA-586 and 7 other varieties	Taiwan	Red	Jeng et al. 2011
		21.99-22.43	190.01-193.05	61.86-62.31	16.13-33.67	Hung-No and ACSHN	Taiwan	Red	Huang and Ng, 2011
			454.3			Unknown	USA	Purple	Jang and Zu, 2009
			443.73			IAC600	Philippines	Purple	Min et al. 2011
	desmethyl tocotrienol
						Unknown	USA	Brown	Qureshi et al. 2000
	didesmethy tocotrienol
						Unknown	USA	Brown	Qureshi et al. 2000

## Sheet: Gamma-oryzanol
	γ –ORYZANOL (mg/kg)	Endosperm	Bran	Whole grain	Husk	Rice	Origin	Colour	Reference
	stigmasteryl trans-ferulate
				12.01		Kaybonnet and 5 other varieties	USA	Brown	Britz et al. 2007
			49.62			Unknown	USA	Brown	Yu et al. 2007
	cycloartenyl trans-ferulate
			130	20		Sujatha	India	Brown	Mohanlal et al. 2012
		8.5-22.2	816.7-1694.1	68.1-133.1		IR64, TNG71	Taiwan	Brown	Jeng et al. 2012
				42-87		Kaybonnet and 5 other varieties	USA	Brown	Britz et al. 2007
			489.08			Unknown	USA	Brown	Yu et al. 2007
				182		Dongjin	South Korea	Brown	Cho et al. 2012
				65.5-103.6		Basmati 515 and 9 other varieties	Pakistan	Brown	Zubair et al. 2012
				22.46-77.79		NDPD, SMP, CP	Thailand	Brown	Banchuen et al. 2010
			380	30		Njavara, Palakkadam matta	India	Red	Mohanlal et al. 2012
			262.9-742.5			SA-586 and 7 other varieties	Taiwan	Red	Jeng et al. 2011
	24-methylenecylcoartanyl trans-ferulate
			300	40		Sujatha	India	Brown	Mohanlal et al. 2012
		14.7-32.2	1112.1-1676.5	70.8-147.4		IR64, TNG71	Taiwan	Brown	Jeng et al. 2012
				101-137		Kaybonnet and 5 other varieties	USA	Brown	Britz et al. 2007
			941.54			Unknown	USA	Brown	Yu et al. 2007
				259		Dongjin	South Korea	Brown	Cho et al. 2012
				144.3-171.7		Basmati 515 and 9 other varieties	Pakistan	Brown	Zubair et al. 2012
				63.61-92.39		NDPD, SMP, CP	Thailand	Brown	Banchuen et al. 2010
			910	50		Njavara, Palakkadam matta	India	Red	Mohanlal et al. 2012
			737.2-1612.4			SA-586 and 7 other varieties	Taiwan	Red	Jeng et al. 2011
	campesteryl trans-ferulate
			190	20		Sujatha	India	Brown	Mohanlal et al. 2012
		6.7-14.3	442.4-858.5	34.5-59.3		IR64, TNG71	Taiwan	Brown	Jeng et al. 2012
				34-68		Kaybonnet and 5 other varieties	USA	Brown	Britz et al. 2007
			404.57			Unknown	USA	Brown	Yu et al. 2007
				76		Dongjin	South Korea	Brown	Cho et al. 2012
				29.8-45.5		Basmati 515 and 9 other varieties	Pakistan	Brown	Zubair et al. 2012
				77.21-133.02		NDPD, SMP, CP	Thailand	Brown	Banchuen et al. 2010
			420	50		Njavara, Palakkadam matta	India	Red	Mohanlal et al. 2012
			241.2-725.1			SA-586 and 7 other varieties	Taiwan	Red	Jeng et al. 2011
	β-sitosteryl trans-ferulate
			30	10		Sujatha	India	Brown	Mohanlal et al. 2012
		5.3-13.4	427.7-720.9	33.0-50.7		IR64, TNG71	Taiwan	Brown	Jeng et al. 2012
				34-68		Kaybonnet and 5 other varieties	USA	Brown	Britz et al. 2007
			326.01			Unknown	USA	Brown	Yu et al. 2007
				85		Dongjin	South Korea	Brown	Cho et al. 2012
				8.6-10.2		Basmati 515 and 9 other varieties	Pakistan	Brown	Zubair et al. 2012
				75.86-204.8		NDPD, SMP, CP	Thailand	Brown	Banchuen et al. 2010
			70	10		Njavara, Palakkadam matta	India	Red	Mohanlal et al. 2012
			271.2-823.7			SA-586 and 7 other varieties	Taiwan	Red	Jeng et al. 2011
	cycloartanyl trans-ferulate
			20	5		Sujatha	India	Brown	Mohanlal et al. 2012
				41341		Kaybonnet and 5 other varieties	USA	Brown	Britz et al. 2007
			58.84			Unknown	USA	Brown	Yu et al. 2007
			60	10		Njavara, Palakkadam matta	India	Red	Mohanlal et al. 2012
			ND			SA-586 and 7 other varieties	Taiwan	Red	Jeng et al. 2011
	other components
	24-hydroxy-24-methyl-cycloartanol trans-ferulate		17.27			Unknown	USA	Brown	Yu et al. 2007
	(24S)-cycloart-25-ene-3â,24-diol-3â-trans-ferulate		87.79			Unknown	USA	Brown	Yu et al. 2007
	(24R)-cycloart-25-ene-3â,24-diol-3â-trans-ferulate		97.97			Unknown	USA	Brown	Yu et al. 2007
	25-hydroxy-24-methyl-cycloartanol trans-ferulate		30.3			Unknown	USA	Brown	Yu et al. 2007
	cycloart-23Z-ene-3â,25-diol-3â-trans-ferulate		268.52			Unknown	USA	Brown	Yu et al. 2007
	γ-oryzanol
		64.37	3466.55	279.85	64.2	Ariete	Portugal	Brown	Goufo et al. 2013
			2650-4180			Uknknown	Thailand	Brown	Loypimai et al. 2009
		200	3430	430.0-950	60.0-160.0	KDML 105	Thailand	Brown	Butsat et al. 2010
		26.12	3296	408		Osmancik-97	Turkey	Brown	Tuncel and Yilmaz, 2011
		58		744		Carnaroli	Italy	Brown	Finocchiaro et al. 2007
				180.0-277		Kaybonnet and 5 other varieties	USA	Brown	Britz et al. 2007
				163-408		Thirty-two Brazilian varieties	Brazil	Brown	Heinemann et al. 2008
		36.64-51.68	1728-3133	360.49-788.59	53.97-158.71	Taikeng 4 and 11 other varieties	Taiwan	Brown	Huang and Ng, 2011
				262.0-630		Cripto and 10 other varieties	Europe	Brown	Miller and Engel, 2006
			5716.42			Kechengnuo No.4	China	Brown	Min et al. 2011
		72.1	4328	250.9		IR64	Taiwan	Brown	Jeng et al. 2012
			3836	415		BG250, 300, 350	Sri Lanka	Brown	Gunaratne et al. 2013
			560.0-1080			KDML 105 and 4 other varieties	Thailand	Brown	Chotimarkorn et al. 2008
			31.01.52			Tebonnet and Lemont	USA	Brown	Shin and Godber, 1996
			2580-6420			Bengal	USA	Brown	Lloyd et al. 2000
		54		280		IR64 and BPT	India	Brown	Jayadeep and Malleshi, 2011
			1600			Taikung 9	Taiwan	Brown	Lai et al. 2009
				62.0-207.5		Katakutara and 7 other varieties	Japan	Brown	Ramarathnam et al. 1989
			1550-2720	201-388		Cimarron, Zeta 15, Fonaiap-1	Venezuela	Brown	Aguilar-Garcia et al. 2007
			1520-3500			KDML 105,RD6	Thailand	Brown	Moongngarm et al. 2012
			670	90		Sujatha	India	Brown	Mohanlal et al. 2012
			203000/oil			Sangyod Phatthalung	Thailand	Brown	Thanonkaew et al. 2012
				570		RD8	Thailand	Brown	Moongngarm and Khomphiphatkul, 2011
				380		Nampyeongbyeo	South Korea	Brown	Seo et al. 2011, 2013
				286.8-394.7		Hiami, Ilpum	South Korea	Brown	Woo et al. 2010
			3700			Cypress, Bengal	USA	Brown	Chen and Bergman, 2005
			2815			Unknown	USA	Brown	Hu et al. 1996
				183.20-192.20		SCS 114 Andosam, SCSBRS Tio Taka, Epagri 109	Brazil	Brown	Pascual et al. 2011
			10000			Suphanburi	Thailand	Brown	Imsanguan et al. 2008
		70-120		500-720		Basmati, Jaya	India	Brown	Khatoon and Gopalakrishna, 2004
			2516.24			Cypress, Cheniere	USA	Brown	Schramm et al. 2007
		42.2-72.1	3120-4328	250.8-345.4		IR64, TNG71	Taiwan	Brown	Jeng et al. 2012
			2510-6864			Seven varieties	USA	Brown	Bergman and Xu, 2003
			3000			Tebonnet, Newbonnet, and Lemont	USA	Brown	Shin et al. 1997
			2813			Unknown	USA	Brown	Yu et al. 2007
			2900			Unknown	USA	Brown	Monsoor and Proctor, 2005
				179-413		Kaohsiung 145 and 4 other varieties	Taiwan	Brown	Lu et al. 2011
			110-5390			Unknown	USA	Brown	Xu and Godber, 2000
			11200-20200			Unknown	Japan	Brown	Yoshie et al. 2009
				310-627		Crypto, Balilla	Italy	Brown	Miller et al. 2003
			2610			Unknown	Thailand	Brown	Khuwijitjaru et al. 2004
			380-2570			Unknown	Taiwan	Brown	Wang et al. 2008
				99-270		Chelum and 7 other varieties	Malaysia	Brown	Kiing et al. 2009
				304.4		KDML105, RD6	Thailand	Brown	Boonsit et al. 2010
				6.9-514.0		Heugmok, Nado, Chosun	Philippines	Brown	Lee et al. 2008
			1030-2140			KDML105	Thailand	Brown	Chitropas et al. 2004
			1950-3070			Kor Khor 6	Thailand	Brown	Lilitchan et al. 2008
			4330-4800			Unknown	Taiwan	Brown	Lai et al. 2005
				602		Dongjin	South Korea	Brown	Cho et al. 2012
			2400-3030			Unknown	Taiwan	Brown	Chen et al. 2008
		26.7-47.6	3900	381-401		Carnaroli and 4 other varieties	Italy	Brown	Mandak and Nystrom, 2012
		27.2				Loto	Switzerland	Brown	Mandak and Nystrom, 2012
		6.1-22.1				KDML105	Thailand	Brown	Mandak and Nystrom, 2012
				394		Carmague	France	Brown	Mandak and Nystrom, 2012
		7.4-22.5				Basmati	India	Brown	Mandak and Nystrom, 2012
				2046.7-330.3		Basmati 515 and 9 other varieties	Pakistan	Brown	Zubair et al. 2012
				660		RD 6	Thailand	Brown	Moongngarm and Saetung, 2010
				641.6		Sangyod Maung Phatthalung	Thailand	Brown	Banchuen et al. 2009
			1100-1610			KDML 105	Thailand	Brown	Sirikul et al. 2009
			2483.0-3390.0			Unknown	Thailand	Black	Laokuldilok et al. 2011
		70	3450	750		Heugjinjubyeo	South Korea	Black	Kong and Lee, 2010
			9120			Unknown	Thailand	Black	Moongngarm et al. 2012
				250		Heugjijubyeo	South Korea	Black	Lee et al. 2004
		123.51-625.97	2071-2636	794.45-885.52	38.18-182.05	Ch’o-Tzu and Kuroo-Mochi	Taiwan	Black	Huang and Ng, 2011
				290		Heugnambyeo	South Korea	Red	Lee et al. 2004
				370-410		Gunganghongmi, Jukjinjubyeo	South Korea	Red	Seo et al. 2013
			1551.1-3889.4			SA-586 and 7 other varieties	Taiwan	Red	Jeng et al. 2011
		69.11-564.87	1844-2663	269.53-885.52	446.48-653.01	Hung-No and ACSHN	Taiwan	Red	Huang and Ng, 2011
			8580			Unknown	Thailand	Red	Moongngarm et al. 2012
			1840	150		Njavara, Palakkadam matta	India	Red	Mohanlal et al. 2011
			4036.31			IITA117	Philippines	Red	Min et al. 2011
			3836	415		Eighty Sri Lanka varieties	Sri Lanka	Red	Gunaratne et al. 2013
			1859			Unknown	Thailand	Red	Laokuldilok et al. 2011
		90		470		Eusebio	Italy	Red	Finocchiaro et al. 2007
			3400			Unknown	USA	Purple	Jang and Zu, 2009
			5911.12			IAC600	Philippines	Purple	Min et al. 2011
			122.1-1206.1			Niam Dam and 4 other varieties	Thailand	Purple	Saenjum et al. 2012
				398.4-623.0		Kum Nan and 11 other varieties	Thailand	Purple	Boonsit et al. 2010
				204.8-332.8		DKU0147 and 70 other varieties	South Korea	Colored	Lee et al. 2010
		85.60-120.90				Mali Dang and 3 other varieties	Thailand	Colored	Chamnarnsin and Ahromrit, 2011

## Sheet: Phytic Acid
	PHOSPHORUS	Endosperm	Bran	Whole grain	Husk	Rice	Origin	Colour	Reference
	Phytate P (mg/g)
		0.46	15.15	3.02	0.6	Ariete	Portugal	Brown	Goufo et al. 2013
				4.00-5.90		Nine Korean varieties	South Korea	Brown	Ahn et al. 2010
		0.6	18.44	2.33		Kaybonnet	USA	Brown	Bryant et al. 2005
		0.40-0.90	5.53-12.15	1.12-2.07		Zhenong 7, 34, 60	China	Brown	Wang et al. 2011
				2.00-3.15		Xieqingzao B and Xiushui 110	China	Brown	Frank et al. 2007, 2009
				1.91-2.90		Twenty-four Chinese varieties	China	Brown	Liu et al. 2005
		0.92-1.03	7.88-9.61	2.11-2.28	0.52-1.25	Xieqingzao	China	Brown	Ren et al. 2007
				2.03-2.59		Xiushui09 and 30 other varieties	China	Brown	Ning et al. 2009
			13.55-14.27			KDML 105,RD6	Thailand	Brown	Moongngarm et al. 2012
			8.25	1.52		Sujatha	India	Brown	Mohanlal et al. 2012
				3.42		RD8	Thailand	Brown	Moongngarm and Khomphiphatkul, 2011
				2.28		Xieqingzao B and 6 other varieties	China	Brown	Liu et al. 2007
				2.61		Nipponbare	USA	Brown	Kim et al. 2008
				2.23		Kaybonnet and 4 other varieties	USA	Brown	Larson et al. 2000
				18 umol/g		Unknown	Japan	Brown	Kuwano et al. 2006
				2.62		Xiushui 110	China	Brown	Xu et al. 2009
				7.11		Zhonghua 11	China	Brown	Bai et al. 2009
				7		IR64 and Azucena	USA	Brown	Stangoulis et al.2007
				4		Unknown	USA	Brown	Toma and Tabekhia, 2007
				3.66		Xieqingzao	China	Brown	Zhao et al. 2008
				1.96-2.91		Xiushui and 28 other varieties	China	Brown	Wei et al. 2007
		0.57-0.84		2.71		Unknown	India	Brown	Sharma and Khetarpaul, 1997
				4.49		Unknown	Nigeria	Brown	Marfo et al. 1990
				1.95-2.57		Xieqingzao and 3 others	China	Brown	Zhao et al. 2008
				3		Goami2, Keunnunbeyo, and Heugkwangbeyo	South Korea	Brown	Lee et al. 2007
		0.97				Unknown	USA	Brown	Reddy and Salunkhe, 1980
		0.25-0.35		2.02-2.59		Five varieties	India	Brown	Sidhu and Bajaj, 1987
				2.5		Il-pum and Sang-gol	South Korea	Brown	Li et al. 2008
				2.02-3.35		II You 838 and 55 other varieties	China	Brown	Liang et al. 2007
		0.51		2.42-4.95		Unknown	South Korea	Brown	Lee et al. 1997
		0.54		2.19-3.12		Ganwanxian 30, Zhongyou 752 and Bijing 37	China	Brown	Liang et al. 2008
				3.49		Unknown	Malayzia	Brown	Saad et al. 2008
			18.2			IRGA 417	Brazil	Brown	Canan et al. 2011
				2.85-4.24		Basmati- 385 and 4 other varieties	Pakistan	Brown	Loreen et al. 2009
		0.84	18	3.72		Kenjian 90-31	China	Brown	Liang et al. 2009
			15.03-18.02			Unknown	Spain	Brown	Martin-Tereso et al. 2009
				2.17		Kaybonnet	USA	Brown	Lonnerdal et al. 2011
			12.11-19.15			Unknown	Brazil	Brown	Cuneo et al. 2000
		0.28	17.58			Unknown	Japan	Brown	Iwai et al. 2012
				1.63		Unknown	Nigeria	Brown	Azeke et al. 2011
		0.05				Fortuna	Argentina	Brown	Albarracín et al. 2013
		0.33-1.21				Shua 92 and 9 other varieties	Pakistan	Brown	Depar et al. 2013
				1.97		Several varieties	India	Brown	Longvah et al. 2011
				3.71		RD 6	Thailand	Brown	Moongngarm and Saetung, 2010
				2.42		Sangyod Maung Phatthalung	Thailand	Brown	Banchuen et al. 2009
				1.71-2.47		NDPD, SMP, CP	Thailand	Brown	Banchuen et al. 2010
				4.2		Unknown	South Korea	Black	Kim and Jang, 2004
		0.31-0.58	15.99-17.97	2.64-3.76		Heugjinjubyeo	South Korea	Black	Kong and Lee, 2010
			9.85			Unknown	Thailand	Black	Moongngarm et al. 2012
			11.24			Unknown	Thailand	Red	Moongngarm et al. 2012
			2.47	0.39		Njavara, Palakkadam matta	India	Red	Mohanlal et al. 2012
	Total P (mg/g)
		0.66				Kotsiyam and 3 others varieties	Phyllipines	Colored	Ventanilla, 2004
				6.00-8.50		Nine Korean varieties	South Korea	Brown	Ahn et al. 2010
		1.34	27.27	3.5		Kaybonnet	USA	Brown	Bryant et al. 2005
		1.79-2.15	9.05-10.58	3.31-3.34	0.52-1.25	Xieqingzao	China	Brown	Ren et al. 2007
				3.07		Xieqingzao B and 6 other varieties	China	Brown	Liu et al. 2007
				3.35		Nipponbare	USA	Brown	Kim et al. 2008
				3.04		Kaybonnet and 4 other varieties	USA	Brown	Larson et al. 2000
				3.2		Unknown	Japan	Brown	Kuwano et al. 2006
				4.81		Xiushui 110	China	Brown	Xu et al. 2009
				AR		IR64 and Azucena	USA	Brown	Stangoulis et al.2007
		1.9				Unknown	USA	Brown	Reddy and Salunkhe, 1980
		0.92-1.15		2.98-3.56		Five varieties	India	Brown	Sidhu and Bajaj, 1987
				3.1		Il-pum and Sang-gol	South Korea	Brown	Li et al. 2008
			29.26			IRGA 417	Brazil	Brown	Canan et al. 2011
				4.28-4.81		Basmati- 385 and 4 other varieties	Pakistan	Brown	Loreen et al. 2009
		1.52	39.43	5.07		Kenjian 90-31	China	Brown	Liang et al. 2009
			16.84-21.02			Unknown	Spain	Brown	Martin-Tereso et al. 2009
				3.08		Kaybonnet	USA	Brown	Lonnerdal et al. 2011
				4.3		Unknown	Nigeria	Brown	Azeke et al. 2011
				3.21		Xieqingzao	China	Brown	Tan et al. 2013
		1.60-3.10				Shua 92 and 9 other varieties	Pakistan	Brown	Depar et al. 2013
	Inorganic P (mg/g)
		0.05	0.51	0.09	0.15	Ariete	Portugal	Brown	Goufo et al. 2013
		0.07	0.51	0.12		Kaybonnet	USA	Brown	Bryant et al. 2005
				0.25		Xieqingzao B and 6 other varieties	China	Brown	Liu et al. 2007
				0.1		Nipponbare	USA	Brown	Kim et al. 2008
				0.15		Kaybonnet and 4 other varieties	USA	Brown	Larson et al. 2000
				0.11		Unknown	Japan	Brown	Kuwano et al. 2006
				0.3		Xiushui 110	China	Brown	Xu et al. 2009
				0.32		IR64 and Azucena	USA	Brown	Stangoulis et al.2007
				0.20-0.31		Xieqingzao and 3 others	China	Brown	Zhao et al. 2008
		0.05				Unknown	Nigeria	Brown	Abulude et al. 2004
		0.03-0.04		0.08-0.13		Five varieties	India	Brown	Sidhu and Bajaj, 1987
				0.1		Il-pum and Sang-gol	South Korea	Brown	Li et al. 2008
			0.34			IRGA 417	Brazil	Brown	Canan et al. 2011
				0.09		Kaybonnet	USA	Brown	Lonnerdal et al. 2011
		0.06	0.24			Unknown	Japan	Brown	Iwai et al. 2012
	Cellular P (mg/g)
		1.38	5.36	0.43	0.04	Ariete	Portugal	Brown	Goufo et al. 2013
		0.7	8.32	1.05		Kaybonnet	USA	Brown	Bryant et al. 2005
				0.54		Xieqingzao B and 6 other varieties	China	Brown	Liu et al. 2007
				0.64		Nipponbare	USA	Brown	Kim et al. 2008
				0.66		Kaybonnet and 4 other varieties	USA	Brown	Larson et al. 2000
				0.9		Unknown	Japan	Brown	Kuwano et al. 2006
				1.89		Xiushui 110	China	Brown	Xu et al. 2009
				0.8		IR64 and Azucena	USA	Brown	Stangoulis et al.2007
		0.64-0.76		0.84-0.88		Five varieties	India	Brown	Sidhu and Bajaj, 1987
				0.5		Il-pum and Sang-gol	South Korea	Brown	Li et al. 2008
				0.82		Kaybonnet	USA	Brown	Lonnerdal et al. 2011

## Sheet: Paddy, Germ and Oil
	PARAMETERS	Paddy		Germ		Rice bran oil	Rice brown oil	Phytic acid	Rice variety	Origin	Colour	Reference
		Soluble	Insoluble	Soluble	Insoluble
	individual phenolics (mg/100 g)
	gallic acid	ND	ND						Osmancik-97	Turkey	Brown	Tuncel and Yilmaz, 2011
	protocatechuic acid	ND	ND						Osmancik-97	Turkey	Brown	Tuncel and Yilmaz, 2011
		ND	ND						Kuang-fu-shiang	Taiwan	Red	Lin and Lai, 2011
		ND	ND						Taikeng 16	Taiwan	Brown	Lin and Lai, 2011
	p-hydroxybenzoic acid	0.02	ND						Osmancik-97	Turkey	Brown	Tuncel and Yilmaz, 2011
		ND	ND						Kuang-fu-shiang	Taiwan	Red	Lin and Lai, 2011
		ND	ND						Taikeng 16	Taiwan	Brown	Lin and Lai, 2011
	vanillic acid	0.02	0.01						Osmancik-97	Turkey	Brown	Tuncel and Yilmaz, 2011
		ND	ND						Kuang-fu-shiang	Taiwan	Red	Lin and Lai, 2011
		ND	ND						Taikeng 16	Taiwan	Brown	Lin and Lai, 2011
	syringic acid	0.03	0.1						Osmancik-97	Turkey	Brown	Tuncel and Yilmaz, 2011
		ND	ND						Kuang-fu-shiang	Taiwan	Red	Lin and Lai, 2011
		ND	ND						Taikeng 16	Taiwan	Brown	Lin and Lai, 2011
	chlorogenic acid	ND	ND						Osmancik-97	Turkey	Brown	Tuncel and Yilmaz, 2011
		ND	ND						Kuang-fu-shiang	Taiwan	Red	Lin and Lai, 2011
		ND	ND						Taikeng 16	Taiwan	Brown	Lin and Lai, 2011
	caffeic acid	0.01	ND						Osmancik-97	Turkey	Brown	Tuncel and Yilmaz, 2011
		ND	ND						Kuang-fu-shiang	Taiwan	Red	Lin and Lai, 2011
		0.81	ND						Taikeng 16	Taiwan	Brown	Lin and Lai, 2011
	p-coumaric acid	0.02	0.3						Osmancik-97	Turkey	Brown	Tuncel and Yilmaz, 2011
		ND	ND						Kuang-fu-shiang	Taiwan	Red	Lin and Lai, 2011
		ND	ND						Taikeng 16	Taiwan	Brown	Lin and Lai, 2011
	sinapic acid	ND	ND						Kuang-fu-shiang	Taiwan	Red	Lin and Lai, 2011
		ND	ND						Taikeng 16	Taiwan	Brown	Lin and Lai, 2011
	ferulic acid	0.09	2.48						Osmancik-97	Turkey	Brown	Tuncel and Yilmaz, 2011
		1.64	18.43						Kuang-fu-shiang	Taiwan	Red	Lin and Lai, 2011
		2.36	12.44						Taikeng 16	Taiwan	Brown	Lin and Lai, 2011
	cinnamic acid	0.07	0.06						Osmancik-97	Turkey	Brown	Tuncel and Yilmaz, 2011
	total phenolics content (mg standard equivalent/100 g)
	gallic acid			40.04					KDML105	Thailand	Brown	Moongngarm et al. 2012
	gallic acid			81.01					RD6	Thailand	Brown	Moongngarm et al. 2012
	gallic acid			135					Unknown	Thailand	Black	Moongngarm et al. 2012
	gallic acid			118					Unknown	Thailand	Red	Moongngarm et al. 2012
	gallic acid	91	46						Osmancik-97	Turkey	Brown	Tuncel and Yilmaz, 2011
	gallic acid			118-157					IR64, TNG71	Taiwan	Brown	Jeng et al. 2012
	gallic acid					12			Unknown	Iran	Brown	Farhoosh et al. 2013
	gallic acid	150	400						Kuang-fu-shiang	Taiwan	Red	Lin and Lai, 2011
	gallic acid	60	115						Taikeng 16	Taiwan	Brown	Lin and Lai, 2011
	gallic acid			56-77	101-206				SKC, STJ, SGB	Malaysia	Brown	Roselina et al. 2011
	gallic acid
	total flavonoids content (mg standard equivalent/100 g)
	catechin	22	108						Kuang-fu-shiang	Taiwan	Red	Lin and Lai, 2011
	catechin	40	40						Taikeng 16	Taiwan	Brown	Lin and Lai, 2011
	catechin
	DPPH (mmol trolox/100 g)
				0.86-1.45					KDML105, RD6	Thailand	Brown	Karladee et al. 2013
									Hommali 105	Thailand	Brown	Uttama et al. 2010
						0.56-2.33			Kum Phayao and 23 other varieties	Thailand	Purple	Karladee et al. 2013
									Unknown	Thailand	Brown	Khuwijitjaru et al. 2009
						0.15-2.06			Unknown	Thailand	Brown	Vorarat et al. 2010
						0.86-1.45			KDML105, RD6	Thailand	Brown	Karladee et al. 2013
	DPPH (%)
								41.5	MR220	Malaysia	Brown	Norhaizan et al. 2011
		70.07	63.57						Osmancik-97	Turkey	Brown	Tuncel and Yilmaz, 2011
						31.09			Sangyod Phatthalung	Thailand	Brown	Thanonkaew et al. 2012
						95.17			Unknown	South Korea	Brown	Kim et al. 2005
	DPPH (EC50, mg/mL)
				2.11					KDML105	Thailand	Brown	Moongngarm et al. 2012
				1.95					RD6	Thailand	Brown	Moongngarm et al. 2012
				1.16					Unknown	Thailand	Black	Moongngarm et al. 2012
				1.18					Unknown	Thailand	Red	Moongngarm et al. 2012
						21.87			Unknown	Thailand	Brown	Vorarat et al. 2010
						8.43			Unknown	Iran	Brown	Farhoosh et al. 2013
	reducing power (absorbance)
				0.08-0.29					Unknown	South Korea	Brown	Kim et al. 2005
	FRAP (EC50, mg/mL)
						0.01			Unknown	Thailand	Brown	Vorarat et al. 2010
	FRAP (mmol trolox or Fe+/100 g)
						0.54-2.72			Unknown	Thailand	Brown	Vorarat et al. 2010
						2.1			MR220	Malaysia	Brown	Norhaizan et al. 2011
								30-50	IRGA 417	Brazil	Brown	Canan et al. 2012
	inhibition of lipid peroxidation (%)
						74.5			Unknown	South Korea	Brown	Kim et al. 2005
						50.12			KDML105	Thailand	Brown	Moongngarm et al. 2012
						60.42			RD6	Thailand	Brown	Moongngarm et al. 2012
						56.85			Unknown	Thailand	Black	Moongngarm et al. 2012
						58.79			Unknown	Thailand	Red	Moongngarm et al. 2012
									Unknown	USA	Brown	Xu and Godber, 2001
								74.76	MR220	Malaysia	Brown	Norhaizan et al. 2011
									Unknown	South Korea	Brown	Kim et al. 2005
	Inhibition of lipid peroxidation (EC50, mg/mL)					0.01-0.04			Niam Dam and 4 other varieties	Thailand	Purple	Saenjum et al. 2012
	ABTS (mg trolox/100g)
		1512	1091						Osmancik-97	Turkey	Brown	Tuncel and Yilmaz, 2011
						0.20-0.27			Niam Dam and 4 other varieties	Thailand	Purple	Saenjum et al. 2012
	hydroxyl ion scavenging activity (EC50, mg/mL)
						0.7			IRGA 417	Brazil	Brown	Canan et al. 2012
	superoxide radical scavenging activity (%)
						65			Unknown	South Korea	Brown	Kim et al. 2005
	superoxide radical scavenging activity (EC50, mg/mL)
						0.01-0.02			Niam Dam and 4 other varieties	Thailand	Purple	Saenjum et al. 2012
								40.05	MR220	Malaysia	Brown	Norhaizan et al. 2011
						50.6			Unknown	Spain	Brown	Revilla et al. 2009
									Unknown	South Korea	Brown	Kim et al. 2005
	reduction of molybdate (mg BHT/100 g)
				1500					KDML105, RD6	Thailand	Brown	Moongngarm et al. 2012
						30.12			Unknown	Spain	Brown	Revilla et al. 2009
				3000					Unknown	Thailand	Black	Moongngarm et al. 2012
				2600					Unknown	Thailand	Red	Moongngarm et al. 2012
	ferrous ion-chelating activity (EC50, mg/mL)
						0.004			IRGA 417	Brazil	Brown	Canan et al. 2012
	reducing power (mg ascorbic acid Eq/100 g)
		100	300						Kuang-fu-shiang	Taiwan	Red	Lin and Lai, 2011
		35	60						Taikeng 16	Taiwan	Brown	Lin and Lai, 2011
									Unknown	South Korea	Brown	Kim et al. 2005
	α-tocopherol (mg/kg)
						5920			Unknown	South Korea	Brown	Ko et al. 2005
				65.52					KDML105	Thailand	Brown	Moongngarm et al. 2012
				60.61					RD6	Thailand	Brown	Moongngarm et al. 2012
				71.09					Unknown	Thailand	Black	Moongngarm et al. 2012
				69.77					Unknown	Thailand	Red	Moongngarm et al. 2012
							221-369		Basmati, Jaya	India	Brown	Khatoon and Gopalakrishna, 2004
				183.48-457.99					IR64, TNG71	Taiwan	Brown	Jeng et al. 2012
						96-104			Unknown	USA	Brown	Rogers et al. 1993
						161			Unknown	Brazil	Brown	Pestana et al. 2012
						82.35-171.51	482.72-1197.12		Ariete	Portugal	Brown	Goufo et al. 2013
						26.7-55.4			Espagri 108	Brazil	Brown	Sarmento et al. 2006
						11300			Unknown	South Korea	Brown	Ko et al. 2008
						44			Unknown	Spain	Brown	Revilla et al. 2009
						500			Unknown	Iran	Brown	Farhoosh et al. 2013
		8.28							Kuang-fu-shiang	Taiwan	Red	Lin and Lai, 2011
		12.7							Taikeng 16	Taiwan	Brown	Lin and Lai, 2011
				139.79-427.24					SKC, STJ, SGB	Malaysia	Brown	Roselina et al. 2011
						185			Unknown	India	Brown	Reshma et al. 2008
	β-tocopherol (mg/kg)
						220			Unknown	South Korea	Brown	Ko et al. 2005
				ND					KDML105	Thailand	Brown	Moongngarm et al. 2012
				ND					RD6	Thailand	Brown	Moongngarm et al. 2012
				ND					Unknown	Thailand	Black	Moongngarm et al. 2012
				ND					Unknown	Thailand	Red	Moongngarm et al. 2012
							ND		Basmati, Jaya	India	Brown	Khatoon and Gopalakrishna, 2004
				ND					IR64, TNG71	Taiwan	Brown	Jeng et al. 2012
						ND			Unknown	USA	Brown	Rogers et al. 1993
						ND			Unknown	Brazil	Brown	Pestana et al. 2012
						23.46-32.76	26.69-46.16		Ariete	Portugal	Brown	Goufo et al. 2013
						7.00-12.10			Espagri 108	Brazil	Brown	Sarmento et al. 2006
						500			Unknown	South Korea	Brown	Ko et al. 2008
						10			Unknown	Spain	Brown	Revilla et al. 2009
						92			Unknown	Iran	Brown	Farhoosh et al. 2013
		2.75							Kuang-fu-shiang	Taiwan	Red	Lin and Lai, 2011
		1.41							Taikeng 16	Taiwan	Brown	Lin and Lai, 2011
						7			Unknown	India	Brown	Reshma et al. 2008
	γ-tocopherol (mg/kg)
						600			Unknown	South Korea	Brown	Ko et al. 2005
				51.59					KDML105	Thailand	Brown	Moongngarm et al. 2012
				48.72					RD6	Thailand	Brown	Moongngarm et al. 2012
				45.61					Unknown	Thailand	Black	Moongngarm et al. 2012
				34.71					Unknown	Thailand	Red	Moongngarm et al. 2012
							27.0-43.9		Basmati, Jaya	India	Brown	Khatoon and Gopalakrishna, 2004
				45.81-283.32					IR64, TNG71	Taiwan	Brown	Jeng et al. 2012
						97.3			Unknown	Brazil	Brown	Pestana et al. 2012
						62-97.5			Unknown	USA	Brown	Rogers et al. 1993
						57.30-84.53	57.64-65.55		Ariete	Portugal	Brown	Goufo et al. 2013
						13.20-26.50			Espagri 108	Brazil	Brown	Sarmento et al. 2006
						3000			Unknown	South Korea	Brown	Ko et al. 2008
						38			Unknown	Spain	Brown	Revilla et al. 2009
						240			Unknown	Iran	Brown	Farhoosh et al. 2013
		1.77							Kuang-fu-shiang	Taiwan	Red	Lin and Lai, 2011
		0.87							Taikeng 16	Taiwan	Brown	Lin and Lai, 2011
						85			Unknown	India	Brown	Reshma et al. 2008
	δ-tocopherol (mg/kg)
						10			Unknown	South Korea	Brown	Ko et al. 2005
				ND					KDML105	Thailand	Brown	Moongngarm et al. 2012
				ND					RD6	Thailand	Brown	Moongngarm et al. 2012
				ND					Unknown	Thailand	Black	Moongngarm et al. 2012
				ND					Unknown	Thailand	Red	Moongngarm et al. 2012
							94-143		Basmati, Jaya	India	Brown	Khatoon and Gopalakrishna, 2004
				2.04-8.32					IR64, TNG71	Taiwan	Brown	Jeng et al. 2012
						31686			Unknown	USA	Brown	Rogers et al. 1993
						4.9			Unknown	Brazil	Brown	Pestana et al. 2012
						8.06-11.24	7.48-9.06		Ariete	Portugal	Brown	Goufo et al. 2013
						ND			Espagri 108	Brazil	Brown	Sarmento et al. 2006
						100			Unknown	South Korea	Brown	Ko et al. 2008
						7			Unknown	Spain	Brown	Revilla et al. 2009
						14			Unknown	Iran	Brown	Farhoosh et al. 2013
		0.67							Kuang-fu-shiang	Taiwan	Red	Lin and Lai, 2011
		1.46							Taikeng 16	Taiwan	Brown	Lin and Lai, 2011
						ND			Unknown	India	Brown	Reshma et al. 2008
	total tocopherols (mg/kg)
						6750			Unknown	South Korea	Brown	Ko et al. 2005
				114.11					KDML105	Thailand	Brown	Moongngarm et al. 2012
				109.33					RD6	Thailand	Brown	Moongngarm et al. 2012
				116.7					Unknown	Thailand	Black	Moongngarm et al. 2012
				104.48			280		Unknown	Thailand	Red	Moongngarm et al. 2012
							585-951		Basmati, Jaya	India	Brown	Khatoon and Gopalakrishna, 2004
				468.84-512.12					IR64, TNG71	Taiwan	Brown	Jeng et al. 2012
				744.1		72-1157			Unknown	USA	Brown	Rogers et al. 1993
						264			Unknown	Brazil	Brown	Pestana et al. 2012
						171.19-287.71	587.04-1315.80		Ariete	Portugal	Brown	Goufo et al. 2013
						267-819			Espagri 108	Brazil	Brown	Sarmento et al. 2006
						14900			Unknown	South Korea	Brown	Ko et al. 2008
						99			Unknown	Spain	Brown	Revilla et al. 2009
						846			Unknown	Iran	Brown	Farhoosh et al. 2013
		11.47							Kuang-fu-shiang	Taiwan	Red	Lin and Lai, 2011
		17.44							Taikeng 16	Taiwan	Brown	Lin and Lai, 2011
						277			Unknown	India	Brown	Reshma et al. 2008
	α-tocotrienol (mg/kg)
						4530			Unknown	South Korea	Brown	Ko et al. 2005
							117-652		Basmati, Jaya	India	Brown	Khatoon and Gopalakrishna, 2004
				3.07-23.83					IR64, TNG71	Taiwan	Brown	Jeng et al. 2012
						148.24			Unknown	USA	Brown	Rogers et al. 1993
						145.03-287.71	434.74-1114.93		Ariete	Portugal	Brown	Goufo et al. 2013
						9.90-68.10			Espagri 108	Brazil	Brown	Sarmento et al. 2006
						5900			Unknown	South Korea	Brown	Ko et al. 2008
						25			Unknown	Spain	Brown	Revilla et al. 2009
		3.92							Kuang-fu-shiang	Taiwan	Red	Lin and Lai, 2011
		7.5							Taikeng 16	Taiwan	Brown	Lin and Lai, 2011
						430			Unknown	India	Brown	Reshma et al. 2008
	β-tocotrienol (mg/kg)
						ND			Unknown	South Korea	Brown	Ko et al. 2005
							ND		Basmati, Jaya	India	Brown	Khatoon and Gopalakrishna, 2004
				ND					IR64, TNG71	Taiwan	Brown	Jeng et al. 2012
						ND			Unknown	USA	Brown	Rogers et al. 1993
						42.68-50.50	34.18-51.48		Ariete	Portugal	Brown	Goufo et al. 2013
						6.00-7.10			Espagri 108	Brazil	Brown	Sarmento et al. 2006
						ND			Unknown	South Korea	Brown	Ko et al. 2008
						ND			Unknown	Spain	Brown	Revilla et al. 2009
		ND							Kuang-fu-shiang	Taiwan	Red	Lin and Lai, 2011
		ND							Taikeng 16	Taiwan	Brown	Lin and Lai, 2011
						ND			Unknown	India	Brown	Reshma et al. 2008
	γ-tocotrienol (mg/kg)
						4440			Unknown	South Korea	Brown	Ko et al. 2005
							34-60		Basmati, Jaya	India	Brown	Khatoon and Gopalakrishna, 2004
				19.63-30.84					IR64, TNG71	Taiwan	Brown	Jeng et al. 2012
						16-358			Unknown	USA	Brown	Rogers et al. 1993
						261.89-709.78	799.05-2105.83		Ariete	Portugal	Brown	Goufo et al. 2013
						265.0-955.1			Espagri 108	Brazil	Brown	Sarmento et al. 2006
						10200			Unknown	South Korea	Brown	Ko et al. 2008
						62			Unknown	Spain	Brown	Revilla et al. 2009
		5.1							Kuang-fu-shiang	Taiwan	Red	Lin and Lai, 2011
		6.69							Taikeng 16	Taiwan	Brown	Lin and Lai, 2011
						876			Unknown	India	Brown	Reshma et al. 2008
	δ-tocotrienol (mg/kg)
						280			Unknown	South Korea	Brown	Ko et al. 2005
							55-81		Basmati, Jaya	India	Brown	Khatoon and Gopalakrishna, 2004
				1.49-2.40					IR64, TNG71	Taiwan	Brown	Jeng et al. 2012
						76-120			Unknown	USA	Brown	Rogers et al. 1993
						61.98-87.10	76.64-129.22		Ariete	Portugal	Brown	Goufo et al. 2013
						18.7-77.2			Espagri 108	Brazil	Brown	Sarmento et al. 2006
						500			Unknown	South Korea	Brown	Ko et al. 2008
						87			Unknown	Spain	Brown	Revilla et al. 2009
		0.71							Kuang-fu-shiang	Taiwan	Red	Lin and Lai, 2011
		1.12							Taikeng 16	Taiwan	Brown	Lin and Lai, 2011
						70			Unknown	India	Brown	Reshma et al. 2008
	total tocotrienols (mg/kg)
						9250			Unknown	South Korea	Brown	Ko et al. 2005
				28.44			86-792		Basmati, Jaya	India	Brown	Khatoon and Gopalakrishna, 2004
				35.40-45.86					IR64, TNG71	Taiwan	Brown	Jeng et al. 2012
				55		260-452			Unknown	USA	Brown	Rogers et al. 1993
						519.19-1584.60	41351.50-3401.50		Ariete	Portugal	Brown	Goufo et al. 2013
						312.1-1053.7			Espagri 108	Brazil	Brown	Sarmento et al. 2006
						16600			Unknown	South Korea	Brown	Ko et al. 2008
						174			Unknown	Spain	Brown	Revilla et al. 2009
		9.73							Kuang-fu-shiang	Taiwan	Red	Lin and Lai, 2011
		15.31							Taikeng 16	Taiwan	Brown	Lin and Lai, 2011
						1376			Unknown	India	Brown	Reshma et al. 2008
	vitamin E (mg/kg)
						15990			Unknown	South Korea	Brown	Ko et al. 2005
				132			671-1546		Basmati, Jaya	India	Brown	Khatoon and Gopalakrishna, 2004
				510.61-551.75					IR64, TNG71	Taiwan	Brown	Jeng et al. 2012
				799		388-1609			Unknown	USA	Brown	Rogers et al. 1993
						736.28-2431.70	1938.50-4717.30		Ariete	Portugal	Brown	Goufo et al. 2013
						358.5-1123			Espagri 108	Brazil	Brown	Sarmento et al. 2006
						31500			Unknown	South Korea	Brown	Ko et al. 2008
						373			Unknown	Spain	Brown	Revilla et al. 2009
						550			Unknown	Belgium	Brown	Hoed et al. 2010
						11660			Unknown	South Korea	Brown	Ha et al. 2005
		23.2							Kuang-fu-shiang	Taiwan	Red	Lin and Lai, 2011
		31.75							Taikeng 16	Taiwan	Brown	Lin and Lai, 2011
						1653			Unknown	India	Brown	Reshma et al. 2008
	γ-oryzanol components (mg/kg)
	stigmasteryl ferulate			10.88					Unknown	USA	Brown	Yu et al. 2007
	cycloartenyl ferulate			122.0-289.1					IR64, TNG71	Taiwan	Brown	Jeng et al. 2012
						35-232			Unknown	USA	Brown	Rogers et al. 1993
				95.01					Unknown	USA	Brown	Yu et al. 2007
						1400			Basmati 370 and 17 other varieties	India	Brown	Gopala et al. 2001
				2500-3700					SKC, STJ, SGB	Malaysia	Brown	Roselina et al. 2011
	24-methylene cylcoartanyl ferulate			185.3-879.6					IR64, TNG71	Taiwan	Brown	Jeng et al. 2012
						30-314			Unknown	USA	Brown	Rogers et al. 1993
				208.92					Unknown	USA	Brown	Yu et al. 2007
						5600			Basmati 370 and 17 other varieties	India	Brown	Gopala et al. 2001
						8600			Unknown	Belgium	Brown	Hoed et al. 2010
	campesteryl ferulate			59.0-104.0					IR64, TNG71	Taiwan	Brown	Jeng et al. 2012
						39-342			Unknown	USA	Brown	Rogers et al. 1993
				64.62					Unknown	USA	Brown	Yu et al. 2007
						4900			Basmati 370 and 17 other varieties	India	Brown	Gopala et al. 2001
	β-sitosteryl ferulate			57.2-81.7					IR64, TNG71	Taiwan	Brown	Jeng et al. 2012
						15-84			Unknown	USA	Brown	Rogers et al. 1993
				73.76					Unknown	USA	Brown	Yu et al. 2007
						2400			Basmati 370 and 17 other varieties	India	Brown	Gopala et al. 2001
	cycloartanyl ferulate			14.69					Unknown	USA	Brown	Yu et al. 2007
						300			Basmati 370 and 17 other varieties	India	Brown	Gopala et al. 2001
	24-hydroxy-24-methyl-cycloartanol ferulates			ND					Unknown	USA	Brown	Yu et al. 2007
	(24S)-cycloart-25-ene-3â,24-diol-3â-trans-ferulate			20.03					Unknown	USA	Brown	Yu et al. 2007
	(24R)-cycloart-25-ene-3â,24-diol-3â-trans-ferulate			22.7					Unknown	USA	Brown	Yu et al. 2007
	25-hydroxy-24-methyl-cycloartanol ferulates			ND					Unknown	USA	Brown	Yu et al. 2007
	cycloart-23Z-ene-3â,25-diol-3â-trans-ferulate			60.58					Unknown	USA	Brown	Yu et al. 2007
	γ-oryzanol (mg/kg)
				1750					KDML105	Thailand	Brown	Moongngarm et al. 2012
				1600					RD6	Thailand	Brown	Moongngarm et al. 2012
				1410					Unknown	Thailand	Black	Moongngarm et al. 2012
				1600					Unknown	Thailand	Red	Moongngarm et al. 2012
							10700-14300		Basmati, Jaya	India	Brown	Khatoon and Gopalakrishna, 2004
				532.9-1298.1					Osmancik-97	Turkey	Brown	Tuncel and Yilmaz, 2011
						115-787			Unknown	USA	Brown	Rogers et al. 1993
						12400			Unknown	Brazil	Brown	Pestana et al. 2012
						3509-5822	8931-14100		Ariete	Portugal	Brown	Goufo et al. 2013
				578.16					Unknown	USA	Brown	Yu et al. 2007
						12600			Unknown	Spain	Brown	Revilla et al. 2009
						4283.4-9000.3	17035-32929		Kum Omkoi and 3 other varities	Thailand	Purple	Karladee et al. 2013
						112.1	3655.26		KDML 105	Thailand	Brown	Karladee et al. 2013
						12300-91400			Niam Dam and 4 other varieties	Thailand	Purple	Saenjum et al. 2012
						2500-10900			Unknown	Italy	Brown	Bucci et al. 2003
						25880-31640			Hommali 105	Thailand	Brown	Uttama et al. 2010
						4590-14700			Unknown	Taiwan	Brown	Wang et al. 2008
						17400-25400			Basmati 370 and 17 other varieties	India	Brown	Gopala et al. 2001
						4000			Unknown	India	Brown	Khuwijitjaru et al. 2011
						15200			Unknown	India	Brown	Manjula and Subramanian, 2008
						23700–43000			AZ 6807:MR 185, AZ 6808: MR 211, AZ6809: MR 29	Malaysia	Brown	Azrina et al. 2010
						27400			Unknown	Taiwan	Brown	Zullaikah et al. 2009
						21100			Unknown	Belgium	Brown	Hoed et al. 2010
						13400-19700			Unknown	India	Brown	Seetharamaiah and Prabhakar, 1987
						48000			Unknown	Brazil	Brown	Jesus et al. 2010
						45000			Unknown	USA	Brown	Saska and Rossiter, 1988
							106.41		Unknown	Brazil	Brown	Paucar-Menacho et al. 2007
						391-1477			IR 64 and Cisadane	Indonesia	Brown	Damayanthi, 2001
						16000			Unknown	USA	Brown	Berger el al. 2005
						9070-15200			Unknown	Taiwan	Brown	Chen et al. 2008
						277000			Unknown	South Korea	Brown	Ha et al. 2005
		351.14							Kuang-fu-shiang	Taiwan	Red	Lin and Lai, 2011
		406.56							Taikeng 16	Taiwan	Brown	Lin and Lai, 2011
						12300			Unknown	India	Brown	Reshma et al. 2008
	phytate P (mg/g)
				10.68					KDML105	Thailand	Brown	Moongngarm et al. 2012
				9.86					RD6	Thailand	Brown	Moongngarm et al. 2012
				8.97					Unknown	Thailand	Black	Moongngarm et al. 2012
				11.13					Unknown	Thailand	Red	Moongngarm et al. 2012

## Sheet: Cereals
	PARAMETERS			CEREALS									COLOR	REFERENCE
	total phenolics content (mg standard equivalent/100 g)	grain fraction	soluble/insoluble form	Rice	Maize	Wheat	Oat	Barley	Rye	Sorghum	Millet	Coix
	gallic acid			1	4	2	6				3	5	non-pigmented	Wang et al. 2012
	gallic acid	whole grain	free max value	56.61	112.68	138.72				57.55	373.15		non-pigmented	Sreeramulu et al. 2009
	gallic acid	whole grain	free min value	56.61	112.68	109.34				57.55	133.63		non-pigmented	Sreeramulu et al. 2009
	gallic acid	whole grain	free	254	197	286	283			192	205	147	non-pigmented	Deng et al. 2012
	gallic acid	whole grain	bound	75	75	53	28			49	44	7	non-pigmented	Deng et al. 2012
	gallic acid	whole grain	total	329	272	339	311			241	249	154	non-pigmented	Deng et al. 2012
	gallic acid	white	free	68	21.9	56.8	72	68.7		68.9	180.7		non-pigmented	Itagi et al. 2012
	gallic acid	whole grain	free	134		344							non-pigmented	Perez-Jimenez and Saura-Calixto, 2005
	gallic acid	whole grain	bound	387		251							non-pigmented	Perez-Jimenez and Saura-Calixto, 2005
	gallic acid	whole grain	total	521		595							non-pigmented	Perez-Jimenez and Saura-Calixto, 2005
	gallic acid	whole grain	total	23.97	15.01	21.4	39.49	37.69	47.49				non-pigmented	Irakli et al. 2012
	gallic acid	whole grain	bound	48.43	208.43	89.37	290.81	143.19	95.08				non-pigmented	Irakli et al. 2012
	gallic acid	whole grain	total	72.4	223.44	110.77	330.3	180.88	142.57				non-pigmented	Irakli et al. 2012
	gallic acid	bran	free min value	418		417	175						non-pigmented	Dar and Sharma, 2011
	gallic acid	bran	free max value	418		417	175						non-pigmented	Dar and Sharma, 2011
	gallic acid	whole grain	free	82.3	139.05	99.04	98.05	408.35					non-pigmented	Min et al. 2012
	gallic acid	whole grain	bound	61.03	228.05	112.15	106.07	115.06					non-pigmented	Min et al. 2012
	gallic acid	whole grain	total	143.12	367.1	211.19	204.12	523.41					non-pigmented	Min et al. 2012
	mM trolox	whole grain	free	2		1.8	2.9	0.8			1.1		non-pigmented	Stratil et al. 2007
	ferulic acid	whole grain	free	862.6		446.9							pigmented	Hirawan et al. 2011
	gallic acid	whole grain	free	174-947							172-695		pigmented	Deng et al. 2012
	gallic acid	whole grain	boun	40-97							14		pigmented	Deng et al. 2012
	ferulic acid	whole grain	free	282	418	195		255					pigmented	Guo and Beta, 2013
	total flavonoids content (mg standard equivalent/100 g)	grain fraction	soluble/insoluble form	Rice	Maize	Wheat	Oat	Barley	Rye	Sorghum	Millet	Coix		Reference
	catehcin	whole grain	free	26.01	26.01	18	21.01	155.01					non-pigmented	Min et al. 2012
	catehcin	whole grain	bound	27.03	72.02	43.07	36.03	37.06					non-pigmented	Min et al. 2012
	catehcin	whole grain	total	53.04	102.03	61.07	57.04	192.07					non-pigmented	Min et al. 2012
	p-coumaric acid (mg/100 g)	grain fraction	soluble/insoluble form	Rice	Maize	Wheat	Oat	Barley	Rye	Sorghum	Millet	Coix		Reference
		whole grain	free	0.17	0.15	0.05	0.41	0.09	0.2				non-pigmented	Irakli et al. 2012
		whole grain	bound	2.09	9.54	1.39	60.3	7.59	2.07				non-pigmented	Irakli et al. 2013
		whole grain	total	2.27	9.69	1.44	60.72	7.69	2.28				non-pigmented	Irakli et al. 2014
	ferulic acid (mg/100 g)	grain fraction	soluble/insoluble form	Rice	Maize	Wheat	Oat	Barley	Rye	Sorghum	Millet	Coix		Reference
		whole grain	free	0.26	0.01	0.14	1.21	0.3	0.19				non-pigmented	Irakli et al. 2012
		whole grain	bound	6.55	95.44	25.31	10.32	32.08	21.67				non-pigmented	Irakli et al. 2013
		whole grain	total	6.82	95.45	25.46	10.45	32.38	21.86				non-pigmented	Irakli et al. 2014
	sinapic acid (mg/100 g)	grain fraction	soluble/insoluble form	Rice	Maize	Wheat	Oat	Barley	Rye	Sorghum	Millet	Coix		Reference
		whole grain	free	0.13	0.04	0.09	0.64	0.16	0.69				non-pigmented	Irakli et al. 2012
		whole grain	bound	2.28	7.88	4.55	10.06	4.19	4.47				non-pigmented	Irakli et al. 2013
		whole grain	total	2.41	7.92	4.65	10.71	4.35	5.16				non-pigmented	Irakli et al. 2014
	total anthocyanins content (mg standard equivalent/100 g)	grain fraction	soluble/insoluble form	Rice	Maize	Wheat	Oat	Barley	Rye	Sorghum	Millet	Coix		Reference
	cyanidin 3-O-glucoside	whole grain	free	2.3		25.1							pigmented	Hirawan et al. 2011
	cyanidin 3-O-glucoside	whole grain	free	327.6	60.71	21.19							pigmented	Abdel-Aal et al. 2006
	cyanidin 3-O-glucoside	whole grain	free	9.35	6.94	0.79							pigmented	Abdel-Aal et al. 2006
	cyanidin 3-O-glucoside	whole grain	free	2.72	13.17	9.58		3.46					pigmented	Abdel-Aal et al. 2006
	total protoanthocyanidin content (mg standard equivalent/100 g)	grain fraction	soluble/insoluble form	Rice	Maize	Wheat	Oat	Barley	Rye	Sorghum	Millet	Coix		Reference
	catechin	whole grain	free	9	6	9.02	7	107.02					non-pigmented	Min et al. 2012
	DPHH (Eq/100 g)	grain fraction	soluble/insoluble form	Rice	Maize	Wheat	Oat	Barley	Rye	Sorghum	Millet	Coix		Reference
	mg trolox	whole grain	free min value	0.49	1.39	0.24				1.27	1.26		non-pigmented	Sreeramulu et al. 2009
	mg trolox	whole grain	free max value	1.23	1.39	0.27				1.27	1.73		non-pigmented	Sreeramulu et al. 2009
	mmol trolox	whole grain	free	1.2	1.7	2.9	2.6						non-pigmented	Miller et al. 2000
	mmol trolox	whole grain	free	0.8		0.5	0.9	1.2			0.4		non-pigmented	Stratil et al. 2007
	mmol trolox	whole grain	free	0.41	0.45	0.11	0.24	1.79					non-pigmented	Min et al. 2012
	mmol trolox	whole grain	bound	0.13	1.05	0.56	0.42	0.6					non-pigmented	Min et al. 2012
	mmol trolox	whole grain	total	0.54	1.5	0.67	0.86	2.39					non-pigmented	Min et al. 2012
	EC50 g/g	whole grain	free	604.85		805.77							non-pigmented	Perez-Jimenez and Saura-Calixto, 2005
	mM trolox	whole grain	free	0.29	0.36	0.21		0.25					pigmented	Guo and Beta, 2013
	ABTS (Eq/100 g)	grain fraction	soluble/insoluble form	Rice	Maize	Wheat	Oat	Barley	Rye	Sorghum	Millet	Coix		Reference
	mmol trolox	whole grain	free	0.49	0.45	0.36	0.15			0.1	0.18	0.06	non-pigmented	Deng et al. 2012
	mmol trolox	whole grain	bound	0.04	0.18	0.13	0.02			0.04	0.05	0.01	non-pigmented	Deng et al. 2012
	mmol trolox	whole grain	free	0.61		0.59	0.73	0.25			0.5		non-pigmented	Stratil et al. 2007
	mmol trolox	whole grain	free	2	0.91	1.78	2.85	3.31	2.45		0.91		non-pigmented	Serpen et al. 2008
	mmol trolox	whole grain	free	0.38			0.27	0.45	1.16				non-pigmented	Pellegrini et al. 2006
	mmol trolox	white	free	0.22	0.3	0.19							non-pigmented	Pellegrini et al. 2006
	mmol trolox	bran	free	1.8	0.8	0.3		0.3		0.72			pigmented	Awika and Rooney, 2004
	mmol trolox	bran	free	1.8	1.3	0.3		1		2.4			pigmented	Awika and Rooney, 2004
	mmol trolox	whole grain	free	0.39							0.2		pigmented	Wang et al. 2012
	mmol trolox	whole grain	free	1.08							0.2		pigmented	Wang et al. 2012
	mmol trolox	whole grain	bound	0.02							0.06		pigmented	Deng et al. 2012
	mmol trolox	whole grain	bound	0.11							0.06		pigmented	Deng et al. 2012
	FRAP (Eq/100 g)	grain fraction	soluble/insoluble form	Rice	Maize	Wheat	Oat	Barley	Rye	Sorghum	Millet	Coix		Reference
	mmol Fe	whole grain	free min value	0.6	0.86	0.16				0.66	1.45		non-pigmented	Sreeramulu et al. 2009
	mmol Fe	whole grain	free max value	0.67	0.86	0.33				0.66	4.71		non-pigmented	Sreeramulu et al. 2009
	mmol Fe	whole grain	free	1.83	1.16	0.93	1.61			1.17	1.12	1.22	non-pigmented	Deng et al. 2012
	mmol Fe	whole grain	bound	0.26	0.4	0.28	0.23			0.25	0.13	0.04	non-pigmented	Deng et al. 2012
	mmol Fe	whole grain	total	2.09	1.56	1.21	1.84			1.42	1.25	1.26	non-pigmented	Deng et al. 2012
	mmol Fe	whole grain	free	1.68			1.21	1.89	2.33				non-pigmented	Pellegrini et al. 2006
	mmol Fe	white	free	0.79	1.15	1.04							non-pigmented	Pellegrini et al. 2006
	mmol trolox	whole grain	free	1.1		0.6	1.2	1.1			0.4		non-pigmented	Stratil et al. 2007
	mmol trolox	whole grain	free	0.15	0.16								non-pigmented	Perez-Jimenez and Saura-Calixto, 2005
	mmol trolox	whole grain	bound	1.76	0.89								non-pigmented	Perez-Jimenez and Saura-Calixto, 2005
	mmol trolox	whole grain	total	1.91	1.05								non-pigmented	Perez-Jimenez and Saura-Calixto, 2005
	mmol gallic acid	whole grain	free	0.42	0.41	0.44	0.47	0.81					non-pigmented	Min et al. 2012
	mmol gallic acid	whole grain	bound	0.34	0.27	0.3	0.39	0.25					non-pigmented	Min et al. 2012
	mmol gallic acid	whole grain	total	0.76	0.68	0.74	0.86	1.06					non-pigmented	Min et al. 2012
	mmol Fe	whole grain	free	2.36-12.61							2.85		pigmented	Deng et al. 2012
	mmol Fe	whole grain	bound	0.10-0.28							0.26		pigmented	Deng et al. 2012
	reducing power	grain fraction	soluble/insoluble form	Rice	Maize	Wheat	Oat	Barley	Rye	Sorghum	Millet	Coix		Reference
	absorbance	whole grain	free min value	0.79	1.2	0.36				0.82	1.17		non-pigmented	Sreeramulu et al. 2009
	absorbance	whole grain	free max value	0.93	1.2	0.61				0.82	4.54		non-pigmented	Sreeramulu et al. 2009
	ORAC (Eq/100 g)	grain fraction	soluble/insoluble form	Rice	Maize	Wheat	Oat	Barley	Rye	Sorghum	Millet	Coix		Reference
	mmol trolox	whole grain	free	1.38	2.12	2.06	2.54	5.35					non-pigmented	Min et al. 2012
	mmol trolox	whole grain	bound	1.77	6.25	2.77	2.89	2.59					non-pigmented	Min et al. 2012
	mmol trolox	whole grain	total	3.15	8.37	4.83	5.43	7.94					non-pigmented	Min et al. 2012
	mmol trolox	whole grain	free	8.71		4.33							pigmented	Hirawan et al. 2011
	vitamin E (mg/kg)	grain fraction	soluble/insoluble form	Rice	Maize	Wheat	Oat	Barley	Rye	Sorghum	Millet	Coix		Reference
	α-tocopherol	whole grain		102.7		142.8			147.4		64.6		non-pigmented	Liu et al. 2013
	α-tocopherol	whole grain		35	153	85	154						non-pigmented	Herting and Drury, 1969
	vitamin E	whole grain		29.38	35.58	51.8	19.35				86.41		non-pigmented	Shammugasamy et al. 2013
	vitamin E	whole grain		32.4	39.7	63.8	34.8	80.8	58				non-pigmented	Irakli et al. 2012
	vitamin E	whole grain		20		40	33	34	38		27		non-pigmented	Syvaoja et al. 1986
	vitamin E	white		90	90	230	280		190				non-pigmented	Syvaoja et al. 1986
	γ-oryzanol (mg/kg)	grain fraction	soluble/insoluble form	Rice	Maize	Wheat	Oat	Barley	Rye	Sorghum	Millet	Coix		Reference
		bran		1550	250	297		4	150				non-pigmented	Mandak and Nystrom, 2012
		bran		5000	300	420		4	210				non-pigmented	Mandak and Nystrom, 2012
		bran		8400	331	584		4	250				non-pigmented	Mandak and Nystrom, 2012
		whole grain		200	30	62		0	29				non-pigmented	Mandak and Nystrom, 2012
		whole grain		500	170	98		0	58				non-pigmented	Mandak and Nystrom, 2012
		whole grain		720	220	126		0	86				non-pigmented	Mandak and Nystrom, 2012
	phytic acid (mg/g)	grain fraction	soluble/insoluble form	Rice	Maize	Wheat	Oat	Barley	Rye	Sorghum	Millet	Coix		Reference
		whole grain		2.34	2.01	2.01	1.34	1.81	2.49	2.37	1.9		non-pigmented	Marounek et al. 2011
		whole grain		0.47						0.59	0.59		non-pigmented	Pelig-Ba, 2009
		whole grain		0.92						1.59	1.81		non-pigmented	Pelig-Ba, 2009
		whole grain		0.45	0.73	0.33	1.88			2.45			non-pigmented	Hurrell et al. 2003
		whole grain		0.49	0.94	1.09							non-pigmented	Hurrell et al. 2002
		whole grain		0.4	1.8	1.8		1.5		2.4			non-pigmented	Ahmad et al. 2003
		whole grain		3.05	2.55					2.6	2.14		non-pigmented	Lestienne et al. 2004
		whole grain		0.92	1.15	0.58	3.15	1.8	0.52	2.89	3.09		non-pigmented	Frontela et al. 2008
		whole grain		1.55	2.92	1.13	2.09	1.78	1.27	2.85	2.99		non-pigmented	Garcı́a-Estepa et al. 1999
		whole grain		1.94		2.05		2.39	1.46				non-pigmented	Mckenzie-Parnell and Guthrie, 1986
		bran		12.16		14.72	4						non-pigmented	Gualberto et al. 1997
		bran		8.5			7.99	6.25					non-pigmented	Brooks and Lampi (2001)
		bran		16.25		16.44	6.77						non-pigmented	Garcı́a-Estepa et al. 1999
		white		0.16	0.23	0.38				0.3	0.33		non-pigmented	Agte et al. 1999
		white		1.74	2.22	1.85	2.5	1.18	1.26		2.28		non-pigmented	Mckenzie-Parnell and Guthrie, 1986
		whole grain		1.26	1.93					2.49			pigmented	Marfo et al. 1990

## Sheet: References
	REFERENCES
1	Abdel-Aal, E. M., Young, J. C., Rabalski, I. (2006). Anthocyanin composition in black, blue, pink, purple, and red cereal grains. Journal of Agricultural and Food Chemistry, 54, 4696–4704.
2	Abeysekera, W. K. S. M., Premakumara, G. A. S., Ratnasooriya, W. D., Chandrasekharan, N. V. (2011). Antioxidant properties of some Sri Lankan traditional red rice (Oryza sativa L.). In The Annual Research Symposium (pp. 289–292). University of Colombo: Colombo, Sri Lanka.
3	Abru, A., Pakdeechanun, P., Karrila, T. T. (2010). Antioxidant Properties of Water Extracts from Pigmented Rice Grown in Southern Thailand. In Proceedings of the 7th IMT-GT UNINET and the 3rd International PSU-UNS Conferences on Bioscience (pp. 48–54). Songkhla, Thailand.
4	Abulude, F. O. (2004). Effect of processing on nutritional composition, phytate and functional properties of rice (Oryza sativa L) flour. Nigerian Food Journal, 22, 97–104.
5	Agte, V. V., Tarwadi, K. V., Chiplonkar, S. A. (1999). Phytate degradation during traditional cooking: significance of the phytic acid profile in cereal-based vegetarian meals. Journal of Food Composition and Analysis, 12, 161–167.
6	Aguilar-Garcia, C., Gavino, G., Baragano-Mosqueda, M., Hevia, P., Gavino, V. C. (2007). Correlation of tocopherol, tocotrienol, γ-oryzanol and total polyphenol content in rice bran with different antioxidant capacity assays. Food Chemistry, 102, 1228–1232.
7	Ahmad, I., Javed, K., Sattar, A. (2003). Effect of phytate contents of cereals on bioavailability of total phosphorus in poultry. Pakistan Veterinary Journal, 23, 118–121.
8	Ahn, D. J., Won, J. G., Rico, C. M., Lee, S. C. (2010). Influence of variety, location, growing year, and storage on the total phosphorus, phytate-phosphorus, and phytate-phosphorus to total phosphorus ratio in rice. Journal of Agricultural and Food Chemistry, 58, 3008–3011.
9	Akihisa, T., Yasukawa, K., Yamaura, M., Ukiya, M., Kimura, Y., Shimizu, N., Arai, K. (2000). Triterpene alcohol and sterol ferulates from rice bran and their anti-inflammatory effects. Journal of Agricultural and Food Chemistry, 48, 2313–2319.
10	Albarracín, M., González, R. J., Drago, S. R. (2013). Effect of soaking process on nutrient bio-accessibility and phytic acid content of brown rice cultivar. LWT – Food Science and Technology, doi.org/10.1016/j.lwt.2013.01.029.
11	Ambarita, M. T. D., Junaidi, V., Cahyana, A. H. (2010). Antioxidant activity and phytochemical characterization of some Indonesian rice brans. Jurnal Ilmu dan Teknologi Pangan, 8, 103–112.
12	Arab, F., Alemzadehb, I., and Maghsoudib, V. (2011). Determination of antioxidant component and activity of rice bran extract. Scientia Iranica C, 18, 1402–1406.
13	Azeke, M. A., Egielewa, S. J., Eigbogbo, M. U., Ihimire, I. G. (2011). Effect of germination on the phytase activity, phytate and total phosphorus contents of rice (Oryza sativa), maize (Zea mays), millet (Panicum miliaceum), sorghum (Sorghum bicolor) and wheat (Triticum aestivum). Journal of Food Science and Technology, 48, 724–729.
14	Awika, J. M., Rooney, L. W. (2004). Are cereals a viable source of phytochemical antioxidants? In Institute of Food Technologists Annual Meeting. Las Vegas, USA.
15	Azrina, A., Maznah, I., Azizah, A. H. (2010). Extraction and determination of oryzanol in rice bran of mixed herbarium UKMB, AZ 6807: MR 185, AZ 6808: MR 211, AZ6809: MR 29. ASEAN Food Journal, 15, 89–96.
16	Bai, L. M., Wang, H., Zhang, J. M., Lee, J. R., Yang, R. Q., Zhou, Y. Q., Piao, Z. Z. (2009). QTL mapping and epistasis analysis for phytic acid concentration in rice grain by using the Bayesian model selection. Chinese Journal of Rice Science, 23, 475–480.
17	Banchuen, J., Thammarutwasik, P., Ooraikul, B., Wuttijumnong, P., Sirivongpaisal, P. (2009). Effect of germinating processes on bioactive component of Sangyod Muang Phatthalung Rice. Thai Journal of Agricultural Science, 42, 191–199.
18	Banchuen, J., Thammarutwasik, P., Ooraikul, B., Wuttijumnong, P., Sirivongpaisal, P. (2010). Increasing the bio-active compounds contents by optimizing the germination conditions of Southern Thai Brown Rice. Songklanakarin Journal of Science and Technology, 32, 219–230.
19	Basu, S., Roychoudhury, A., Sanyal, S., Sengupta, D. N. (2012). Carbohydrate content and antioxidative potential of the seed of three edible indica rice (Oryza sativa L.) cultivars. Indian Journal of Biochemistry and Biophysics, 49, 115–123.
20	Berger, A., Rein, D., Schäfer, A., Monnard, I., Gremaud, G., Lambelet, P., Bertoli, C. (2005). Similar cholesterol-lowering properties of rice bran oil, with varied gamma-oryzanol, in mildly hypercholesterolemic men. European Journal of Nutrition, 44, 163–173.
21	Bergman, C. J., Xu, Z. (2003). Genotype and environment effects on tocopherol, tocotrienol, and γ-oryzanol contents of Southern U.S. rice. Cereal Chemistry, 80, 446–449.
22	Boonsit, P., Pongpiachan, P., Julsrigival, S., Karladee, D. (2010). Gamma oryzanol content in glutinous purple rice landrace varieties. Chiang Mai University Journal of Natural Sciences, 9, 151–157.
23	Britz, S. J., Prasad, P. V. V., Moreau, R. A Jr., Allen, L. H., Kremer, D. F., Boote, K. J. (2007). Influence of growth temperature on the amounts of tocopherols, tocotrienols, and γ-oryzanol in brown rice. Journal of Agricultural and Food Chemistry, 55, 7559–7565.
24	Brooks, S. P. J., Lampi, B. J. (2001). Problems associated with measuring phytate in infant cereals. Journal of Agricultural and Food Chemistry, 49, 564-569
25	Bryant, R. J., Dotsch, J. A., Peterson, K. L., Ruiger, J. N., Raboy V. (2005). Phosphorus and mineral concentrations in whole grain and milled low phytic acid (lpa) 1-1 rice. Cereal Chemistry, 82, 517–522.
26	Bucci, R., Magrì, A. D., Magrì, A. L., Marini, F. (2003). Comparison of three spectrophotometric methods for the determination of γ-oryzanol in rice bran oil. Analytical and Bioanalytical Chemistry, 375, 1254–1259.
27	Butsat, S., Siriamornpun, S. (2010). Antioxidant capacities and phenolic compounds of the husk, bran and endosperm of Thai rice. Food Chemistry, 119, 606–613.
28	Butsat, S., Weerapreeyakul, N., Siriamornpun, S. (2009). Changes in phenolic acids and antioxidant activity in Thai rice husk at five growth stages during grain development. Journal of Agricultural and Food Chemistry, 57, 4566–4571.
29	Canan, C., Cruz, F. T. L., Delaroza, F., Casagrande, R., Sarmento, C. P. M., Shimokomaki, M., Ida, E. I. (2011). Studies on the extraction and purification of phytic acid from rice bran. Journal of Food Composition and Analysis, 24, 1057–1063.
30	Canan, C., Delaroza, F., Casagrande, R., Baracat, M. M., Shimokomaki, M., Ida, E. I. (2012). Antioxidant capacity of phytic acid purified from rice bran. Acta Scientiarum Technology Maringá, 34, 457–463.
31	Chairote, E., Chairote, G., Lumyong, S. (2009). Red yeast rice prepared from Thai glutinous rice and the antioxidant activities. Chiang Mai Journal of Science, 36, 42–49.
32	Chae, J. C., Lee, D. J., Jun, D. K., Ryu, S. N., Shin, J. C.. (2004). Changes of anthocyanin pigment cyanidin-3-glucoside, oryzanol content and antioxidant activity as affected by ripening temperature in rice varieties. In Proceedings of the 4th International Crop Science Congress. Brisbane, Australia.
33	Chan, K. W., Khong, N. M. H., Iqbal, S., Ismail, M. (2012). Simulated Gastrointestinal pH condition improves antioxidant properties of wheat and rice flours. International Journal of Molecular Sciences, 13, 7496–7507.
34	Chan, K. W., Khong, N. M. H., Iqbal, S., Ismail, M. (2013). Isolation and antioxidative properties of phenolics-saponins rich fraction from defatted rice bran. Journal of Cereal Science, 57, 480–485.
35	Chamnarnsin, P., Ahromrit, A. (2011). Effect of heating on gamma-oryzanol content and degree of gelatinization of Thai colored rice. In Proceedings of the 12th ASEAN Food Conference, 16 ‐18 June 2011. BITEC Bangna: Bangkok, Thailand.
36	Chen, C. R., Wang, L. Y., Wang, C. H., Hob, W. J., Chang, C. M. J. (2008). Supercritical carbon dioxide extraction of rice bran oil and column partition fractionation of γ-oryzanols. Separation and Purification Technology, 61, 358–365.
37	Chen, M. H., Bergman, C. J. (2005). A rapid procedure for analysing rice bran tocopherol, tocotrienol and γ-oryzanol contents. Journal of Food Composition and Analysis, 18, 139–151.
38	Chen, M. H., Choi, S. H., Kozukue, N., Kim, H. J., Friedman, M. (2012). Growth-inhibitory effects of pigmented rice bran extracts and three red bran fractions against human cancer cells: relationships with composition and antioxidative activities. Journal of Agricultural and Food Chemistry, 60, 9151–9161.
39	Chen, X. Q., Nagao, N., Itani, T., Irifune, K. (2012). Anti-oxidative analysis, and identification and quantification of anthocyanin pigments in different coloured rice. Food Chemistry, 135, 2783–2788.
40	Chi, H. Y., Lee, C. H., Kim, K. H., Kim, S. L., Chung, I. M. (2007). Analysis of phenolic compounds and antioxidant activity with H4IIE cells of three different rice grain varieties. European Food Research and Technology, 225, 887–893.
41	Chiou, T. Y., Kobayashi, T., Adachi, S. (2013). Characteristics and antioxidative activity of the acetone-soluble and -insoluble fractions of a defatted rice bran extract obtained by using an aqueous organic solvent under subcritical conditions. Bioscience, Biotechnology and Biochemistry, 77, 624–630.
42	Chiou, T. Y., Ogino, A., Kobayashi, T., Adachi, S. (2013). Characteristics and antioxidative ability of defatted rice bran extracts obtained using several extractants under subcritical conditions. Journal of Oleo Science, 62, 1–8.
43	Chitropas, P., Priprem, A., Siri, B., Khamlert, C., Sripanidkulchai, B. (2004). Factors affecting antioxidation and gamma-oryzanol in developed Hom Dok Mali 105 rice bran tablets. Khon Kaen University Research Journal, 9, 59–67.
44	Cho, J. Y., Lee, H. J., Kim, G. A., Kim, G. D., Lee, Y. S., Shin, S. C., Park, K. Y., Moon, J. A. (2012). Quantitative analyses of individual γ-Oryzanol (Steryl Ferulates) in conventional and organic brown rice (Oryza sativa L.). Journal of Cereal Science, 55, 337–343.
45	Chotimarkorn, C., Benjakul, S., Silalai, N. (2008). Antioxidant components and properties of five long-grained rice bran extracts from commercial available cultivars in Thailand. Food Chemistry, 111, 636–641.
46	Chung, H. S., Shin, J. C. (2007). Characterization of antioxidant alkaloids and phenolic acids from anthocyanin-pigmented rice (Oryza sativa cv. Heugjinjubyeo). Food Chemistry, 104, 1670–1677.
47	Chung, Y. A., Lee, J. K. (2003). Antioxidative properties of phenolic compounds extracted from black rice. Journal of the Korean Society of Horticultural Sciences, 32, 948–951.
48	Cuneo, F., Amaya-Farfan, J., Carraro, F. (2000). Phytate distribution in stabilized rice bran treated with exogenous phytase. Ciência e Tecnologia de Alimentos, 20, 94–98.
49	Damayanthi, E. (2001). Rice bran stabilization and γ-oryzanol content of two local paddy varieties "IR 64" and "Cisadane Muncul". Jurnal Teknologi Dan Industri Pangan Akreditasi, 12, 72–76.
50	Dar, B. N., Sharma, S. (2011). Total phenolic content of cereal brans using conventional and microwave assisted extraction. American Journal of Food Technology, 6, 1045–1053.
51	De Mira, N. V. M., Massaretto, I. L., Pascual, C. S. C. I., Marquez, U. M. L. (2009). Comparative study of phenolic compounds in different Brazilian rice (Oryza sativa L.) genotypes. Journal of Food Composition and Analysis, 22, 405–409.
52	Deepa, Ga., Singh, V., Naidu, K. A. (2012). Characterization of antioxidant compounds and antioxidant activity of Indian rice varieties. Journal of Herbs, Spices and Medicinal Plants, 18, DOI 10.1080/10496475.2011.644655
53	Deepam, L. S., Sundaresan, A., Arumughan, C. (2011). Stability of rice bran oil in terms of oryzanol, tocopherols, tocotrienols and sterols. Journal of the American Oil Chemists’ Society, 88, 1001–1009.
54	Deng, G. F., Xu, X. R., Guo, Y. J., Xia, E. Q., Li, S., Wu, S., Chen, F., Ling, W. H., Li, H. B. (2012). Determination of antioxidant property and their lipophilic and hydrophilic phenolic contents in cereal grains. Journal of Functional Foods, 4, 906–914.
55	Depar, N., Rajpar, I., Sial, N. B., Keerio, M. I. (2013). Grain phytic acid accumulation of domestic and exotic rice genotypes in zinc-deficient soil. Journal of Basic and Applied Science, 9, 26–30.
56	Diack, M., Sask, M. (1994). Separation of vitamin E and γ-oryzanols from rice bran by normal-phase chromatography. Journal of the American Oil Chemists’ Society, 71, 1211–1217.
57	Dutta, A. K., Gope, P. S., Banik, S., Makhnoon, S., Siddiquee, M. A., Kabir, Y. (2012). Antioxidant properties of ten high yielding rice varieties of Bangladesh. Asian Pacific Journal of Tropical Biomedecine, 2, S99–S103.
58	Fabian, C., Tran-Thi, N. Y., Kasim, N. S., Ju, Y. H. (2010). Release of phenolic acids from defatted rice bran by subcritical water treatment. Journal of the Science of Food and Agriculture, 90, 2576–2581.
59	Fang, N., Yu, S., Badger, T. M. (2003). Characterization of triterpene alcohol and sterol ferulates in rice bran using LC-MS/MS. Journal of Agricultural and Food Chemistry, 51, 3260–3267.
60	Farhoosh, R., Tavassoli-Kafrani, M. H., Sharif, A. (2013). Assaying antioxidant characteristics of sesame seed, rice bran, and bene hull oils and their unsaponifiable matters by using DPPH radical-scavenging model system. Journal of Agricultural Science and Technology, 15, 241–253.
61	Farre, G., Sudhakar, D., Naqvi, S., Sandmann, G., Christou, P., Capell, T., Zhu, C. (2012). Transgenic rice grains expressing a heterologous ρ-hydroxyphenylpyruvate dioxygenase shift tocopherol synthesis from the γ to the α isoform without increasing absolute tocopherol levels. Transgenic Research, 21, 1093–1097.
62	Fasahat, P., Muhammad, K., Abdullah, A., Ratnam, W. (2012). Proximate nutritional composition and antioxidant properties of Oryza rufipogon, a wild rice collected from Malaysia compared to cultivated rice, MR219. Australian Journal of Crop Science, 6, 1502–1507.
63	Finocchiaro, F., Ferrari, B., Gianinetti, A. (2010). A study of biodiversity of flavonoid content in the rice caryopsis evidencing simultaneous accumulation of anthocyanins and proanthocyanidins in a black-grained genotype. Journal of Cereal Science, 51, 28–34.
64	Finocchiaro, F., Ferrari, B., Gianinetti, A., Dall'asta, C., Galaverna, G., Scazzina, F., Pellegrini, N. (2007). Characterization of antioxidant compounds of red and white rice and changes in total antioxidant capacity during processing. Molecular Nutrition and Food Research, 51, 1006–1019.
65	Frank, T., Habernegg, R., Yuan, F. J., Shu, Q. Y., Engel, K. H. (2009). Assessment of the contents of phytic acid and divalent cations in low phytic acid (lpa) mutants of rice and soybean. Journal of Food Composition and Analysis, 22, 278–284.
66	Frank, T., Meuleye, B. S., Miller, A., Shu, Q. Y., Engel, K. H. (2007). Metabolite profiling of two low phytic acid (lpa) rice mutants. Journal of Agricultural and Food Chemistry, 55, 11011–11019.
67	Frontela, C., Garcia-Alonso, F. J., Ros, G., Martınez, C. (2008). Phytic acid and inositol phosphates in raw flours and infant cereals: The effect of processing. Journal of Food Composition and Analysis, 21, 343–350.
68	Fujita, A., Fujitake, H., Kawakami, K., Nomura, M. (2010). Antioxidant activity of colored rice bran obtained at different milling yields. Journal of Oleo Science, 59, 563–568.
69	Garcı́a-Estepa, R. M., Guerra-Hernández, E., Garcı́a-Villanova, B. (1999). Phytic acid content in milled cereal products and breads. Food Research International, 32, 217–221.
70	Goffman, F. D., Bergman, C. J. (2004). Rice kernel phenolic content and its relationship with antiradical efficiency. Journal of the Science of Food and Agriculture, 84, 1235–1240.
71	Gopala, K. A. G., Prabhakar, J. V., Sen, D. P. (1984). Effect of degree of milling on tocopherol content of rice bran. Journal of Food Science and Technology, 21, 222–224.
72	Gopala, K. A. G., Khatoon, M., Shiela, P. M., Sarmandal, C. V., Indira, T. N., Mishra, A. (2001). Effect of refining of crude rice bran oil on the retention of oryzanol in the refined oil. Journal of the American Oil Chemists’ Society, 78, 127–131.
73	Gualberto, D. G., Bergman, C. J., Kazemzadeh, M., Weber, C. W. (1997). Effect of extrusion processing on the soluble and insoluble fiber, and phytic acid contents of cereal brans. Plant Foods for Human Nutrition, 51, 187–198.
74	Gujral, H. S., Sharma, P., Kumar, A., Singh, B. (2012). Total phenolic content and antioxidant activity of extruded brown rice. International Journal of Food Properties, 15, DOI: 10.1080/10942912.2010.483617.
75	Gunaratne, A., Bentota, A., Cai, Y. Z., Collado, L., Corke, H. (2011). Functional, digestibility, and antioxidant properties of brown and polished rice flour from traditional and new-improved varieties grown in Sri Lanka. Starch, 63, 485–492.
76	Gunaratne, A., Wu, K., Li, D. Q., Bentota, A., Corke, H., Cai, H. Z. (2013). Antioxidant activity and nutritional quality of traditional red-grained rice varieties containing proanthocyanidins. Food Chemistry, 138, 11153–11161.
77	Guo, W., Beta, T. (2013). Phenolic acid composition and antioxidant potential of insoluble and soluble dietary fibre extracts derived from select whole-grain cereals. Food Research International, 51, 518–525.
78	Ha, T. Y., Han, S. Y., Kim, S. R., Kim, I. H., Lee, H. Y., Kim, H. K. (2005). Bioactive components in rice bran oil improve lipid profiles in rats fed a high-cholesterol diet. Nutrition Research, 25, 597–606.
79	Harukaze, A., Murata, M., Homma, S. (1999). Analysis of free and bound phenolics in rice. Food Science and Technology Research, 5, 74–79.
80	Heinemann, R. J. B., Xu, Z., Godber, S., Lanfer-Marquez, U. M. (2008). Tocopherols, tocotrienols and γ-oryzanol contents in japonica and indica subspecies of rice (Oryza sativa L.) cultivated in Brazil. Cereal Chemistry, 85, 243–247.
81	Herting, D. C., Drury, E. J. E. (1969). Alpha-tocopherol content of cereal grains and processed cereals. Journal of Agricultural and Food Chemistry, 17, 785–790.
82	Heuberger, A. L., Lewis, M. R., Chen, M. H., Brick, M. A., Leach, J. E., Ryan, E. P. (2010). Metabolomic and functional genomic analyses reveal varietal differences in bioactive compounds of cooked rice. PLoS ONE, 5, e12915.
83	Hiemori, M., Koh, E., Mitchell, A. E. (2009). Influence of cooking on anthocyanins in black rice (Oryza sativa L. japonica var. SBR). Journal of Agricultural and Food Chemistry, 57, 1908–1914.
84	Hirawan, R., Diehl-Jones, W., Beta, T. (2011). Comparative evaluation of the antioxidant potential of infant cereals produced from purple wheat and red rice grains and LC-MS analysis of their anthocyanins. Journal of Agricultural and Food Chemistry, 59, 12330–12341.
85	Hoed, V. V., Ayala, J. V., Czarnowska, M., De Greyt, W., Verh, R. (2010). Optimization of physical refining to produce rice bran oil with light color and high oryzanol content. Journal of the American Oil Chemists’ Society, 87, 1227–1234.
86	Hou, Z., Qin, P., Zhang, Y., Cui, S., Ren, G. (2013). Identification of anthocyanins isolated from black rice (Oryza sativa L.) and their degradation kinetics. Food Research International, 50, 691–697.
87	Htwe, N. N., Srilaong, V., Tanprasert, K., Uthairatanakij, A., Photchanachai, S., Kanlayanarat, S. (2009). Contribution of free, soluble esterified and insoluble bound phenolic contents during storage of black and red pigmented rice. Acta Horticulturae, 837, 95–100.
88	Htwe, N. N., Srilaong, V., Tanprasert, K., Uthairatanakij, A., Photchanachai, S., Kanlayanarat, S. (2010). Effects of storage time and temperature on radical scavenging activities and bioactive compounds in colored rice varieties. Journal of Food, Agriculture and Environment, 8, 26–31.
89	Hu, W., Wells, J. H., Shin, T. S., Godber, I. S. (1996). Comparison of isopropanol and hexane for extraction of vitamin E and oryzanols from stabilized rice bran. Journal of the American Oil Chemists’ Society, 73, 1653–1656.
90	Huang, S. H., Ng, L. T. (2011). An improved high-performance liquid chromatographic method for simultaneous determination of tocopherols, tocotrienols and γ-oryzanol in rice. Journal of Chromatography A, 1218, 4709– 4713.
91	Huang, S. H., Ng, L. T. (2011). Quantification of tocopherols, tocotrienols, and γ-oryzanol contents and their distribution in some commercial rice varieties in Taiwan. Journal of Agricultural and Food Chemistry, 59, 11150–11159.
92	Huang, S. H., Ng, L. T. (2012). Quantification of polyphenolic content and bioactive constituents of some commercial rice varieties in Taiwan. Journal of Food Composition and Analysis, 26, 122–127.
93	Hurrell, R. F., Reddy, M. B., Juillerat, M. A., Cook, J. D. (2003). Degradation of phytic acid in cereal porridges improves iron absorption by human subjects. American Journal of Clinical Nutrition, 77, 1213–1219.
94	Hurrell, R. F., Reddy, M. B., Burris, J., Cook, J. D. (2002). Phytate degradation determines the effect of industrial processing and home cooking on iron absorption from cereal-based foods. British Journal of Nutrition, 88, 117–123.
95	Ichikawa, H., Ichiyanagi, T., Xu, B., Yoshii, Y., Nakajima, M., Konishi, T. (2001). Antioxidant activity of anthocyanin extract from purple black rice. Journal of Medicinal Food, 4, 211–218.
96	Imam, M. U ., Musa, S. N. A., Azmi, N. H., Ismail, M. (2012). Effects of white rice, brown rice and germinated brown rice on antioxidant status of type 2 diabetic rats. International Journal of Molecular Sciences, 13, 12952–12969.
97	Imsanguan, P., Roaysubtawee, A., Borirak, R., Pongamphai, S., Douglas, S., Douglas, P. L. (2008). Extraction of α-tocopherol and γ-oryzanol from rice bran. LWT – Food Science and Technology, 41, 1417–1424.
98	In, M. J., Choi, S. Y., Kim, H. R., Park, D. B., Oh, N. S., Kim, D. C. (2009). Acid production and phytate degradation using a Leuconostoc mesenteroides KC51 Strain in saccharified-rice suspension. Journal of Applied Biology and Chemistry, 52, 33–37.
99	Iqbal, S., Bhanger, M. I., Anwar, F. (2005). Antioxidant properties and components of some commercially available varieties of rice bran in Pakistan. Food Chemistry, 93, 265–272.
100	Irakli, M. N., Samanidou, V. F., Biliaderis, C. G., Papadoyannis, I. N. (2012). Development and validation of an HPLC-method for determination of free and bound phenolic acids in cereals after solid-phase extraction. Food Chemistry, 134, 1624–1632.
101	Irakli, M. N., Samanidou, V. F., Biliaderis, C. G., Papadoyannis, I. N. (2012). Simultaneous determination of phenolic acids and flavonoids in rice using solid-phase extraction and RP-HPLC with photodiode array detection. Journal of Separation Science, 35, 1603–1611.
102	Irakli, M. N., Samanidou, V. F., Papadoyannis, I. N. (2012). Optimization and validation of the reversed-phase high-performance liquid chromatography with fluorescence detection method for the separation of tocopherol and tocotrienol isomers in cereals, employing a novel sorbent material. Journal of Agricultural and Food Chemistry, 60, 2076−2082.
103	Itagi, H. B. N., Sathyendra Rao, B. V. S., Jayadeep, P. A., Singh, V. (2012). Functional and antioxidant properties of ready-to-eat flakes from various cereals including sorghum and millets. Quality Assurance and Safety of Crops Foods, 4, 126–133.
104	Iwai, T., Takahashi, M., Oda, K., Terada, Y., Yoshida, K. T. (2012). Dynamic changes in the distribution of minerals in relation to phytic acid accumulation during rice seed development. Plant Physiology, 160, 2007–2014.
105	Jang, S., Xu, Z. (2009). Lipophilic and hydrophilic antioxidants and their antioxidant activities in purple rice bran. Journal of Agricultural and Food Chemistry, 57, 858–862.
106	Jayadeep, A., Malleshi, N. G. (2001). Nutrients, composition of tocotrienols, tocopherols, and γ-oryzanol, and antioxidant activity in brown rice before and after biotransformation. CyTA – Journal of Food, 9, 82–87.
107	Jeng, T. L., Ho, P. T., Shih, Y. J., Lai, C. C., Wua, M. T., Sung, J. M. (2011). Comparisons of protein, lipid, phenolics, γ-oryzanol, vitamin E, and mineral contents in bran layer of sodium azide-induced red rice mutants. Journal of the Science of Food and Agriculture, 91, 1459–1465.
108	Jeng, T. L., Lai, C. C., Ho, P. T., Shih, Y. J., Sung, J. M. (2012). Agronomic, molecular and antioxidative characterization of red- and purple-pericarp rice (Oryza sativa L.) mutants in Taiwan. Journal of Cereal Science, 56, 425–431.
109	Jeng, T. L., Shih, Y. J., Ho, P. T., Lai, C. C., Lin, Y. W., Wang, C. S., Sung, J. M. (2012). γ -Oryzanol, tocol and mineral compositions in different grain fractions of giant embryo rice mutants. Journal of the Science of Food and Agriculture, 92, 1468–1474.
110	Jeon, K. I., Park, E., Park, H. R., Jeon, Y. J., Cha, S. H., Lee, S. C. (2006). Antioxidant activity of far-infrared radiated rice hull extracts on reactive oxygen species scavenging and oxidative DNA damage in human lymphocytes. Journal of Medicinal Food, 9, 42–48.
111	Jesus, S. P., Grimaldi, R., Hense, H. (2010). Recovery of γ-oryzanol from rice bran oil byproduct using supercritical fluid extraction. Journal of Supercritical Fluids, 55, 149–155.
112	Jittorntrum, B., Chunhabundit, R., Kongkachuichai, R., Srisala, S., Visetpanit, Y. (2012). Cytoprotective and cytotoxic effects of rice bran extracts on H2O2- induced oxidative damage in human intestinal Caco-2 Cells. Thai Journal of Toxicology, 24, 92–100.
113	Jun, H. I., Song, G. S., Yang, E. I., Youn, Y., Kim, Y. S. (2012). Antioxidant activities and phenolic compounds of pigmented rice bran extracts. Journal of Food Science, 77, C759–C764 (2012).
114	Kaneda, I., Kubo, F., Sakurai, H. (2007). Relationship between trace metal concentration and antioxidative activity of ancient rice bran (red and black rice) and a present-day rice bran (Koshihikari). Journal of Trace Element in Medicine and Biology, 21, 43–51.
115	Kaneda, I., Kubo, F., Sakurai, H. (2006). Antioxidative compounds in the extracts of black rice brans. Journal of Health Science, 52, 495–511.
116	Kaneda I, Iwa K, Kubo H, and Sakurai H, Antioxidative properties of extracts from ancient rice brans. Food Sci Technol Res 10:374–382 (2004).
117	Karladee D, Boonsit P, Suriyong S, and Sringarm K, Antioxidant capacities of vitamin E (tocopherols) in purple rice (Oryza sativa L. indica), perilla (Perilla frutescens L.) and sesame (Sesamum indicum). J Agric Technol 9:177–191 (2013).
118	Karladee D, Pongpiachan P, Taltachum T, and Gavilo A, Accumulation of gamma-oryzanol in purple rice grain. Faculty of Agriculture, Chiang Mai University, Chiang Mai, Thailand.
119	Kesarwani A, Chiang PY, Chen SS, and Su PC, Antioxidant activity and total phenolic content of organically and conventionally grown rice cultivars under varying seasons. J Food Biochem DOI:10.1111/j.1745-4514.2012.00661.x (2012).
120	Khatoon S, and Gopalakrishna AG, Fat-soluble nutraceuticals and fatty acid composition of selected Indian rice varieties. J Am Oil Chem Soc 81: 939–943 (2004).
121	Khuwijitjaru P, Taengtieng N, and Changprasit S, Degradation of gamma-oryzanol in rice bran oil during heating: An analysis using derivative UV-spectrophotometry. Silpakorn Univ Int J 4:154–165 (2004).
122	Khuwijitjaru P, Yuenyong T, Pongsawatmanit R, and Adachi S, Degradation kinetics of gamma-oryzanol in antioxidant-stripped rice bran oil during thermal oxidation. J Oleo Sci 58:491–497 (2009).
123	Khuwijitjaru P, Yuenyong T, Pongsawatmanit R, and Adachi S, Effects of ferric chloride on thermal degradation of γ-oryzanol and oxidation of rice bran oil. Eur J Lipid Sci Technol 113:652–657 (2011).
124	Kiing I, Yiu P, Rajan A, and Wong S, Effect of germination on γ-oryzanol content of selected sarawak rice cultivars. Am J Applied Sci 6:1658–1661.
125	Kim D, and Han GD, Ameliorating effects of fermented rice bran extract on oxidative stress induced by high glucose and hydrogen peroxide in 3T3-L1 adipocytes. Plant Foods Hum Nutr 66:285–290 (2011).
126	Kim JK, Lee SY, Chu SM, Lim SH, Suh SC, Lee YT, Cho HS, and Ha SH, Variation and correlation analysis of flavonoids and carotenoids in Korean pigmented rice (Oryza sativa L.) cultivars. J Agric Food Chem 58:12804–12809 (2010).
127	Kim JS, Radical scavenging capacity and antioxidant activity of the E vitamer fraction in rice bran. J Food Sci 70:C208–C213 (2005).
128	Kim KS, and Jang HD, Effects of chitosan and lactic acid on enzymatic activities and bioactive compounds during germination of black rice. J Food Sci Nutr 9:199–205 (2004).
129	Kim MK, Kim HA, Koh K, Kim HS, Lee YS, and Kim YH, Identification and quantification of anthocyanin pigments in colored rice. Nutr Res Prac 2:46–49 (2008).
130	Kim SI, Andaya CB, Newman JW, Goyal SS, and Tai TH, Isolation and characterization of a low phytic acid rice mutant reveals a mutation in the rice orthologue of maize MIK. Theor Appl Genet 117:1291–1301 (2008).
131	Kim SI, Andaya CB, Goyal SS, and Tai TH, The rice OsLpa1 gene encodes a novel protein involved in phytic acid metabolism. Theor Appl Genet 117:769–779 (2008).
132	Kim Y, Park S, Lee YS, Jung H, Koh K, and Kim HS, Determination of tocopherol and tocotrienol contents in rice cooked with various cereals. J Korean Soc Food Sci Nutr 34:1289–1292 (2005).
133	Ko SN, Kim CJ, Kim CT, Kim H, Chung SH, Lee SM, Yoon HH, and Kim IH, Changes of vitamin E content in rice bran with different heat treatment. Eur J Lipid Sci Technol 105:225–228 (2003).
134	Ko SN, Lee SM, and Kim IH, The concentration of tocols from rice bran oil deodorizer distillate using solvent. Eur J Lipid Sci Technol 110:914–919 (2008).
135	Kong S, and Lee J, Antioxidants in milling fractions of black rice cultivars. Food Chem 120:278–281 (2010).
136	Kongkiattikajorn J, Doksaku W, Thanajiruschaya P, and Rattanachaisit P, Studies on the antioxidant components and antioxidant activity of rice hull during storage, in Proceedings of 48th Kasetsart University Annual Conference, Kasetsart University, Bangkok, pp. 276–283 (2010).
137	Kongkiattikajorn, J., Tosingharach, V., Mongkol, S., Rattanachaisit, P. Analysis of tocopherol content and antioxidant properties of rice bran and correlation to cereal color during storage, in Proceedings of 48th Kasetsart University Annual Conference, Kasetsart University, Bangkok, (2010).
138	Kuwano M, Ohyama A, Tanaka Y, Mimura T, Takaiwa F, and Yoshida KT, Molecular breeding for transgenic rice with low-phytic-acid phenotype through manipulating myo-inositol 3-phosphate synthase gene. Mol Breed 18:263–272 (2006).
139	Lai P, Li KY, Lu S, and Chen HH, Phytochemicals and antioxidant properties of solvent extracts from Japonica rice bran. Food Chem 117:538–544 (2009).
140	Lai SM, Hsieh HL, and Chang CW, Preparative separation of γ-oryzanol from rice bran oil by silica gel column chromatography. J Liq Chromatogr Relat Technol 28:145–160 (2005).
141	Laokuldilok T, Shoemaker SF, Jongkaewwattana S, and Tulyathan V, Antioxidants and antioxidant activity of several pigmented rice brans. J Agric Food Chem 59:193–199 (2011).
142	Larson SR, Rutger JN, Young KA, and Raboy V, Isolation and genetic mapping of a non-lethal rice (Oryza sativa L.) low phytic acid 1 mutation. Crop Sci 40:1397–1405 (2000).
143	Lee DJ, and Farooq M, Comparison of functional food components in grain of high anthocyanin GM and non-GM rice, in Proceedings of 15th Australian Agronomy Conference (Food Security from Sustainable Agriculture), ed. by Dove H and Culvenor RA, Lincoln, New Zealand (2010).
144	Lee DJ, Lee KS, Kim HW, Lee JS, Chu SM, and Zamora OB, Evaluating the rice germplasm for oryzanol and octacosanol content in grains. Philipp J Crop Sci 22:122 (2008).
145	Lee HH, Rhee HI, Lee SY, Kim CH, and Choi YS, Contents of phytic acid and minerals of rice cultivars from Korea. J Food Sci Nutr 2:301–303 (1997).
146	Lee JH, Identification and quantification of anthocyanins from the grains of black rice varieties. Food Sci Biotechnol 19:391–397 (2010).
147	Lee JS, Farooq M, and Lee DJ, Relationship of soluble phenolics and γ- oryzanol contents with antioxidant activity in pigmented rice. Crop Environ 2:8–14 (2011).
148	Lee JW, Lee SW, Kim MK, Rhee C, Kim IW, and Lee KW, Beneficial effect of the unsaponifiable matter from rice bran on oxidative stress in vitro compared with α-tocopherol. J Sci Food Agric 85:493–498 (2005).
149	Lee SC, Kim JH, Jeong SM, Ha JU, Nam KC, and Ahn DU, Antioxidant activity of organic solvent extracts from far infrared-treated rice hulls. Food Sci Biotechnol 13:172–175 (2004).
150	Lee SC, Kim JH, Jeong SM, Kim DR, Ha JU, Nam KC, and Ahn DU, Effect of far-infrared radiation on the antioxidant activity of rice hulls. J Agric Food Chem 51:4400–4403 (2003).
151	Lee YR, Woo KS, Kim KJ, and Jeong HS, Antioxidant activities of ethanol extracts from germinated specialty rough rice. Food Sci Biotechnol 16:765–770 (2007).
152	Lestienne, I., Icard, V. C., Mouquet, C., Picq, C., Trèche, S. (2004). Effects of soaking whole cereal and legume seeds on iron, zinc and phytate contents. Food Chemistry, 89, 421–425.
153	Li CY, Li H, Choi JK, Kim HW, Hong SK, Xu ZH, and Rhee HI, Physicochemical properties of low-phytate rice cultivar, Sang-gol. J Korean Soc Appl Biol Chem 55:101–104 (2012).
154	Li CY, Park DS, Won SR, Hong SK, Ham JK, Choi JK, and Rhee HI, Food chemical properties of low-phytate rice cultivar, Sang-gol. J Cereal Sci 47:262–265 (2008).
155	Liang CH, Syu JL, and Mau JL, Antioxidant properties of solid-state fermented adlay and rice by Phellinus linteus. Food Chem 116:841–845 (2009).
156	Liang JF, Han BZ, Han LZ, Nout MJR, and Hamer RJ, Iron, zinc and phytic acid content of selected rice varieties from China. J Sci Food Agric 87:504–510 (2007).
157	Liang JF, Han BZ, Nout MJR, and Hamer RJ, Effect of soaking and phytase treatment on phytic acid, calcium, iron and zinc in rice fractions. Food Chem 115:789–794 (2009).
158	Liang JF, Han BZ, Nout MJR, and Hamer RJ, Effects of soaking, germination and fermentation on phytic acid, total and in vitro soluble zinc in brown rice. Food Chem 110:821–828 (2008).
159	Liang JF, Lia ZG, Tsuji KC, Nakano K, Nout MJR, and Hamer RJ. Milling characteristics and distribution of phytic acid and zinc in long-,medium- and short-grain rice. J Cereal Sci 48:83–91 (2008).
160	Lilitchan S, Tangprawat C, Aryusuk K, Krisnangkura S, Chokmoh S, and Krisnangkura K, Partial extraction method for the rapid analysis of total lipids and γ-oryzanol contents in rice bran. Food Chem 106:752–759 (2008).
161	Lin PY, and Lai HM, Bioactive compounds in rice during grain development. Food Chem 127:86–93 (2011).
162	Liu QL, Xu XH, Ren XL, Fu HW, Wu DX and Shu QY, Generation and characterization of low phytic acid germplasm in rice (Oryza sativa L.). Theor Appl Genet 114:803–814 (2007).
163	Liu, S., Xie, Q., Cao, J., Song, P., Chen, J., Bai, W. (2013). Rapid determination of α-tocopherol in cereal grains using dispersive liquid-liquid microextraction followed by HPLC. Journal of Separation Science, 36, 1135–1141.
164	Liu X , Li X, and Lei G, Storage effects on total phenolics, antioxidant capacity in Indica-Japonica genotype rice grain, in 4th International Conference on Bioinformatics and Biomedical Engineering (iCBBE), Chengdu, China, pp. 1– 3 (2010).
165	Liu Z, Cheng F, Cheng W, and Zhang G, Positional variations in phytic acid and protein content within a panicle of japonica rice. J Cereal Sci 41:297–303 (2005).
166	Liu Z, Cheng F, and Zhang G, Grain phytic acid content in japonica rice as affected by cultivar and environment and its relation to protein content. Food Chem 89:49–52 (2005).
167	Lloyd BJ, Siebenmorgen TJ, and Beers KW, Effects of commercial processing on antioxidants in rice bran. Cereal Chem 77:551–555 (2000).
168	Longvah T, Babu VR, and Viraktamath BC, Iron, zinc and phytic acid profile of high-yielding rice varieties from India, in 3rd International Zinc Symposium, Hyderabad, India (2011).
169	Loypimai, P., Moonggarm, A., Chottanom, P. (2009). Effects of ohmic heating on lipase activity, bioactive compounds and antioxidant activity of rice bran. Australian Journal of Basic and Applied Sciences, 3, 3642–3652.
170	Lu, T. J., Chen, H. N., Wang, H. J. (2011). Chemical constituents, dietary fiber, and γ-oryzanol in six commercial varieties of brown rice from Taiwan. Cereal Chemistry, 88, 463–466.
171	Maisuthisakul, P., Changchub, C. (2012a). Effect of cooking on total phenolic and anthocyanin contents of 9 genotypes from Thai rice grains. Agricultural Science Journal, 43, 669–672.
172	Maisuthisakul, P., Changchub, C. (2012b). Total phenolic, anthocyanin content, antiradical activity, color and visible spectrum of nine genotypes from Thai rice grains and correlations. Agricultural Science Journal, 43, 673–675.
173	Mandak, E., Nystrom, L. (2012). The Effect of in vitro digestion on steryl ferulates from rice (Oryza sativa L.) and other grains. Journal of Agricultural and Food Chemistry, 60, 6123–6130.
174	Manjula, S., Subramanian, R. (2008). Enriching oryzanol in rice bran oil using membranes. Applied Biochemistry and Biotechnology, 151, 629–637.
175	Manosroi, A., Ruksiriwanich, W., Kietthanakorn, B. O., Manosroi, W., Manosroi, J. (2011). Relationship between biological activities and bioactive compounds in the fermented rice sap. Food Research International, 44, 2757–2765.
176	Marfo, E. K., Simpson, B. K., Idow, J. S., Oke, O. L. (1990). Effect of local food processing on phytate levels in cassava, cocoyam, yam, maize, sorghum, rice, cowpea, and soybean. Journal of Agricultural and Food Chemistry, 38, 1580–1585.
177	Marounek, M., Bubancová, I., Podsedníček, M., Lukešová, D., Ramadan, M. A. (2011). Activity of phytate dephosphorylation in cereals, legumes and oilseeds determined by colourimetric and isotachophoretic method . Journal of Animal and Feed Sciences, 20, 472–479.
178	Martín-Tereso, J., Gonzalez, A., Van Laar, H., Burbano, C., Pedrosa, M. M., Mulder, K., den Hartoga, L. A, Verstegen, M. W. A. (2009). In situ ruminal degradation of phytic acid in formaldehyde-treated rice bran. Animal Feed Science and Technology, 152, 286–297.
179	Massaretto, I. L., Alves, M. F. M., de Mira, N. V. M., Carmona, A. K., Marquez, U. M. L. (2011). Phenolic compounds in raw and cooked rice (Oryza sativa L.) and their inhibitory effect on the activity of angiotensin I-converting enzyme. Journal of Cereal Science, 54, 236–240.
180	Mckenzie-Parnell, J. M., Guthrie, B. E. (1986). The phytate and mineral content of some cereals, cereal products, legumes, legume products, snack bars, and nuts available in New Zealand. Biological Trace Element Research, 10, 107–121.
181	Miller, A., Engel, K. H. (2006). Content of γ-oryzanol and composition of steryl ferulates in brown rice (Oryza sativa L.) of European origin. Journal of Agricultural and Food Chemistry, 54, 8127–8133.
182	Miller, A., Frenzel, T., Schmarr, H. G., Engel, K. H. (2003). Coupled liquid chromatography–gas chromatography for the rapid analysis of γ-oryzanol in rice lipids. Journal of Chromatography A, 985, 403–410.
183	Miller, H. E., Rigelhof, F., Marquart, L., Prakash, A., Kanter, M. (2000). Antioxidant content of whole grain breakfast cereals, fruits and vegetables. Journal of the American College of Nutrition, 19, 312S–319S.
184	Min, B., Gu, L., McClung, A. M., Bergman, C. J., Chen, M. H. (2012). Free and bound total phenolic concentrations, antioxidant capacities, and profiles of proanthocyanidins and anthocyanins in whole grain rice (Oryza sativa L.) of different bran colours. Food Chemistry, 133, 715–722.
185	Min, B., Gu, L., McClung, A. M., Chen, M. H. (2011). Phytochemicals and antioxidant capacities in rice brans of different color. Journal of Food Science, 76, C117–C126.
186	Mohanlal, S., Parvathy, R., Shalini, V., Helen, A., Jayalekshmy, A. (2011). Isolation, characterization and quantification of tricin and flavonolignans in the medicinal rice Njavara (Oryza sativa L.), as compared to staple varieties. Plant Foods for Human Nutrition, 66, 91–96.
187	Mohanlal, S., Parvathy, R., Shalini, V., Mohanan, R., Helen, A., Jayalekshmy, A. (2012). Chemical indices, antioxidant activity and anti-inflammatory effect of extracts of the medicinal rice “njavara” and staple varieties: a comparative study. Journal of Food Biochemistry, DOI 10.1111/j.1745-4514.2011.00646.x
188	Monsoor, M.A., Proctor, A. (2005). Tocopherol, tocotrienol, and oryzanol content of rice bran aqueous extracts. Journal of the American Oil Chemists’ Society, 82, 463–464.
189	Moongngarm, A., Daomukda, N., Khumpik, S. (2012). Chemical compositions, phytochemicals, and antioxidant capacity of rice bran, rice bran layer, and rice germ. APCBEE Procedia, 2, 73–79.
190	Moongngarm, A., Khomphiphatkul, E. (2011). Germination time-dependence of bioactive compounds and antioxidant activity in germinated rough rice (Oryza sativa L.). American Journal of Applied Sciences, 8, 15–25.
191	Moongngarm, A., Saetung, N. (2010). Comparison of chemical compositions and bioactive compounds of germinated rough rice and brown rice. Food Chemistry, 122, 782–788.
192	Muntand, N., Prasong, S. (2010). Study on total phenolic contents and their antioxidant activities of Thai white, red and black rice bran extracts. Pakistan Journal of Biological Sciences, 13, 170–174.
193	Na, G. S., Lee, S. K., Kim, S. Y. (2007). Antioxidant effects and quality characteristics of the rice cultivated by organic farming and ordinary farming. Journal of the Korean Society of Applied Biological Chemistry, 50, 36–41.
194	Nakornriab, M., Sriseadka, T., Wongpornchai, S. (2008). Quantification of carotenoid and flavonoid components in brans of some Thai black rice cultivars using supercritical fluid extraction and high-performance liquid chromatography-mass spectrometry. Journal of Food Lipids, 15, 488–503.
195	Nam, S. H., Choi, S. P., Kang, M. Y., Koh, H. J., Kozukue, N., Friedman, M. (2006). Antioxidative activities of bran extracts from twenty one pigmented rice cultivars. Food Chemistry, 94, 613–620.
196	Nam, S. H., Choi, S. P., Kang, M. Y., Kozukue, N., Friedman, M. (2005). Antioxidative, antimutagenic, and anticarcinogenic activities of rice bran extracts in chemical and cell assays. Journal of Agricultural and Food Chemistry, 53, 816–822.
197	Nattaya, L., Mayuree, K. (2012). Antioxidant color of purple glutinous rice (Oryza sativa) color and its stability for cosmetic application. Advanced Science Letters, 17, 302–305.
198	Ning, H., Liu, Z., Wang, Q., Lin, Z., Chen, S., Li, G., Wang, S., Ding, Y. (2009). Effect of nitrogen fertilizer application on grain phytic acid and protein concentrations in japonica rice and its variations with genotypes. Journal of Cereal Science, 50, 49–55.
199	Nenadis, N., Kyriakoudi, A., Tsimidou, M. Z. (2013) Impact of alkaline or acid digestion to antioxidant activity, phenolic content and composition of rice hull extracts. LWT - Food Science and Technology, 54, 207-215.
200	Noreen, N., Shah, H., Anjum, F., Masood, T., Faisal, S. (2009). Variation in mineral composition and phytic acid content in different rice varieties during home traditional cooking processes. Pakistan Journal of Life and Social Science, 7, 11–15.
201	Norhaizan, M. E., Ng, S. K., Norashareena, M. S., Abdah, M. A. (2011). Antioxidant and cytotoxicity effect of rice bran phytic acid as an anticancer agent on ovarian, breast and liver cancer cell lines. Malaysian Journal of Nutrition, 17, 367–375.
202	Norzaleha, K., Muhammad, K., Hamid, A. A., Mohamed, S. (2011). Total phenolic contents and antioxidant capacities of different colored Malaysian rice grains. In Proceedings of the Universiti Malaysia Terengganu 10th International Annual Symposium (pp. 328–3331). Kuala Terengganu, Terengganu, Malaysia.
203	Oki, T., Masuda, M., Kobayashi, M., Nishiba, Y., Furuta, S., Suda, I., Sato, T. (2002). Polymeric procyanidins as radical-scavenging components in red-hulled rice. Journal of Agricultural and Food Chemistry, 50, 7524–7529.
204	Oliveira, M. S., Cipolatti, E. P., Furlong, E. B., Soares, L. D. S. (2012). Phenolic compounds and antioxidant activity in fermented rice (Oryza sativa) bran. Ciência e Tecnologia de Alimentos, 32, 531–537.
205	Pascual, C. C. I., Massaretto, I. L., Kawassaki, F., Barros, R. M. C., Noldin, J. A., Marquez, U. M. L. (2013). Effects of parboiling, storage and cooking on the levels of tocopherols, tocotrienols and γ-oryzanol in brown rice (Oryza sativa L.). Food Research International, 50, 676–681.
206	Paucar-Menacho, L. M., Da Silva, L. H., Sant’ana, A. D. S., Gonçalves, L. A. G. (2007). Refining of rice bran oil (Oryza sativa L.) to preserve γ-oryzanol. Ciência e Tecnologia de Alimentos, 27, 45–53.
207	Pelig-Ba, K. B. (2009). Assessment of Phytic Acid Levels in Some Local Cereal Grains in Two Districts in the Upper East Region of Ghana. Pakistan Journal of Nutrition, 8, 1540–1547.
208	Pellegrini, N., Serafini, M., Salvatore, S., Del Rio, D., Bianchi, M., Brighenti, F. (2006). Total antioxidant capacity of spices, dried fruits, nuts, pulses, cereals and sweets consumed in Italy assessed by three different in vitro assays. Molecular Nutrition and Food Research, 50, 1030–1038.
209	Perez-Jimenez, J., Saura-Calixto, F. (2005). Literature data may underestimate the actual antioxidant capacity of cereals. Journal of Agricultural and Food Chemistry, 53, 5036-5040.
210	Pestana, V. R., Zambiazi, R. C., Mendonca, C. R. B., Beneito-Cambra, M., Ramis-Ramos, G. (2012). γ-Oryzanol and tocopherol contents in residues of rice bran oil refining. Food Chemistry, 134, 1479–1483.
211	Pestana, V. R., Zambiazi, R. C., Mendonca, C. R. B., Bruscatto, M. H., Lerma-Garcia, M. J., Ramis-Ramos, G. (2008). Quality changes and tocopherols and γ-oryzanol concentrations in RBO during the refining process. Journal of the American Oil Chemists’ Society, 85, 113–119.
212	Pestana V. R., Zambiazi, R. C., Mendonca, C. R. B., Bruscatto, M. H., Ramis-Ramos, G. (2009). The influence of industrial processing on the physico-chemical characteristics and lipid and antioxidant contents of rice bran. Grasas y Aceites (Sevilla), 60, 184–193.
213	Pitija, K., Nakornriab, M., Sriseadka, T., Vanavichit, A., Wongpornchai S. (2013). Anthocyanin content and antioxidant capacity in bran extracts of some Thai black rice varieties. International Journal of Food Science and Technology, 48, 300–308.
214	Pourali, O., Asghari, F. S., Yoshida, H. (2010). Production of phenolic compounds from rice bran biomass under subcritical water conditions. Chemical Engineering Journal, 160, 259–266.
215	Qiu, Y., Liu, Q., Beta, T. (2009). Antioxidant activity of commercial wild rice and identification of flavonoid compounds in active fractions. Journal of Agricultural and Food Chemistry, 57, 7543–7551.
216	Qiu, Y., Liu, Q., Beta, T. (2010). Antioxidant properties of commercial wild rice and analysis of soluble and insoluble phenolic acids. Food Chemistry, 121, 140–147.
217	Qureshi, A. A., Mo, H., Packer, L., Peterson, D. M. (2000). Isolation and identification of novel tocotrienols from rice bran with hypocholesterolemic, antioxidant, and antitumor properties. Journal of Agricultural and Food Chemistry, 48, 3130–3140.
218	Ramarathnam, N., Osawa, T., Namiki, M., Kawakishi, S. (1988). Chemical studies on novel rice hull antioxidants. 1. Isolation, fractionation, and partial characterization. Journal of Agricultural and Food Chemistry, 36, 732–737.
219	Ramarathnam, N., Osawa, T., Namiki, M., Kawakishi, S. (1989). Chemical studies on novel rice hull antioxidants. 2. Identification of isovitexin, a C-glycosyl flavonoid. Journal of Agricultural and Food Chemistry, 37, 316–319.
220	Ramarathnam, N., Osawa, T., Namiki, M., Kawakishi, S. (1989). Studies on changes in fatty acid composition and content of endogenous antioxidants during γ irradiation of rice seeds. Journal of the American Oil Chemists’ Society, 66, 105–108.
221	Rao, A. S. V. C., Reddy, S. G., Babu, P. P., Reddy, A. R. (2010). The antioxidant and antiproliferative activities of methanolic extracts from Njavara rice bran. BMC Complementary and Alternative Medicine, 10, doi: 10.1186/1472-6882-10-4.
222	Rattanachitthawat, S., Suwannalert, P., Riengrojpitak, S., Chaiyasut, C., Pantuwatana, S. (2010). Phenolic content and antioxidant activities in red unpolished Thai rice prevents oxidative stress in rats. Journal of Medicinal Plants Research, 4, 796–801.
223	Reddy, N. R., Salunkhe, D. K. (1980). Effects of fermentation on phytate phosphorus and mineral content in black gram, rice, and black gram and rice blends. Journal of Food Science, 45, 1708–1712.
224	Ren, X. L., Liu, Q. L., Fu, H. W., Wu, D. X., Shu, Q. Y. (2007). Density alteration of nutrient elements in rice grains of a low phytate mutant. Food Chemistry, 102, 1400–1406.
225	Renuka Devi, R., Jayalekshmy, A., Arumughan, C. (2007). Antioxidant efficacy of phytochemical extracts from defatted rice bran in the bulk oil system. Food Chemistry, 104, 658–664.
226	Reshma, M. V., Saritha, S. S., Balachandran, C., Arumughan, C. (2008). Lipase catalyzed interesterification of palm stearin and rice bran oil blends for preparation of zero trans shortening with bioactive phytochemicals. Bioresource Technology, 99, 5011–5019.
227	Revilla, E., Santa Maria, C., Miramontes, E., Bautista, J., García-Martínez, A., Cremades, O., Cert, R., Parrado, J. (2009). Nutraceutical composition, antioxidant activity and hypocholesterolemic effect of a water-soluble enzymatic extract from rice bran. Food Research International, 42, 387–393.
228	Rogers, E. J., Rice, S. M., Nicolosi, R. J., Carpenter, D. R., McClelland, C. A., Romanczyk Jr, L. J. (1993). Identification and quantitation of γ-oryzanol components and simultaneous assessment of tocols in rice bran oil. Journal of the American Oil Chemists’ Society, 70, 301–307.
229	Roselina, K., Adilah, M. N. N., Hasanah, M. G., Noranizan, M. A., Mei-Leng, L. (2011). Effects of microwave treatment on the bioactive components of rice chips from various rice mills in Selangor. Universiti Malaysia Terengganu International Annual Symposium Souvenir, LS1, 229–234.
230	Saad, N., Esa, N. M., Ithnin, H., Shafie, N. H. (2011). Optimization of optimum condition for phytic acid extraction from rice bran. African Journal of Plant Science, 5, 168–176.
231	Saenjum, C., Chaiyasut, C., Chansakaow, S., Suttajit, M., Sirithunyalug, B. (2012). Antioxidant and anti-inflammatory activities of gamma-oryzanol rich extracts from Thai purple rice bran. Journal of Medicinal Plants Research, 6, 1070–1077.
232	Saikia, S., Dutta, H., Saikia, D., Mahanta, C. L. (2012). Quality characterisation and estimation of phytochemicals content and antioxidant capacity of aromatic pigmented and non-pigmented rice varieties. Food Research International, 46, 334–340.
233	Sam, P. Y., Kim, S. J., Chang, H. I. (2008). Isolation of anthocyanin from black rice (Heugjinjubyeo) and screening of its antioxidant activities. Korean Journal of Microbiology and Biotechnology, 36, 55–60.
234	Sangkitikomol, W., Tencomnao, T., Rocejanasaroj, A. (2010). Antioxidant effects of anthocyanins-rich extract from black sticky rice on human erythrocytes and mononuclear leukocytes. African Journal of Biotechnology, 9, 8222–8229.
235	Sani, I. M., Iqbal, S., Chan, K. W., Ismail, M. (2012). Effect of acid and base catalyzed hydrolysis on the yield of phenolics and antioxidant activity of extracts from germinated brown rice (GBR). Molecules, 17, 7584–7594.
236	Sarmento, C. M. P., Ferreira, S. R. S., Hense, H. (2006). Supercritical fluid extraction (SFE) of rice bran oil to obtain fractions enriched with tocopherols and tocotrienols. Brazilian Journal of Chemical Engineering, 23, 243–249.
237	Saska, M., Rossiter, G. J. (1998). Recovery of γ-oryzanol from rice bran oil with silica-based continuous chromatography. Journal of the American Oil Chemists’ Society, 75, 1421–1427.
238	Schramm, R., Abadie, A., Hua, N., Xu, Z., Lima, M. (2007). Fractionation of the rice bran layer and quantification of vitamin E, oryzanol, protein, and rice bran saccharide. Journal of Biological Engineering, 1, doi:10.1186/1754-1611-1-9.
239	Seetharamaiah, G. S., Prabhakar, J. V. (1986). Oryzanol content of Indian rice bran oil and its extraction from soap stock. Journal of Food Science and Technology, India, 23, 270–273.
240	Semsang, N., Kawaree, R., Cutler, R. W., Chundet, R., Yu, L. D., Anuntalabhochai, S. (2012). Improved antioxidant activity of BKOS Thai jasmine rice. Natural Product Research, 26, 1145–1151.
241	Seo, W. D., Kim, J. Y., Park, D. S., Han, S. I., Jang, K. C., Choi, K. J., Kim, S. Y., Oh, S. H., Ra, J. E., Yi, G., Park, S. K., Hwang, W. H., Song, Y. C., Park, B. R., Kang, H. W. (2011). Comparative analysis of physicochemicals and antioxidative properties of new giant embryo mutant, YR23517Acp79, in rice (Oryza sativa L.). Journal of the Korean Society for Applied Biological Chemistry, 54, 70…
242	Seo, W. D., Kim, J. Y., Song, Y. C., Cho, J. H., Jang, K. C., Han, S. I., Ra, J. E., Oh, S. H., Kang, H. J., Kim, B. J., Baek, N. I., Jeong, R. H., Nam, M. H. (2013). Comparative analysis of physicochemicals and antioxidative properties in new red rice (Oryza sativa L. cv. Gunganghongmi). Journal of Crop Science and Biotechnology, 16, 63–68.
243	Serpen, A., Gokmen, V., Pellegrini, N., Fogliano, V. (2008). Direct measurement of the total antioxidant capacity of cereal products. Journal of Cereal Science, 48, 816–820.
244	Shao, Y., Jin, L., Zhang, G., Lu, Y., Shen, Y., Bao, J. (2011). Association mapping of grain color, phenolic content, flavonoid content and antioxidant capacity in dehulled rice. Theoretical and Applied Genetics, 122, 1005–1016.
245	Shao, Y., Tang, F., Xu, F., Wang, Y., Bao, J. (2013). Effects of γ-irradiation on phenolics content, antioxidant activity and physicochemical properties of whole grain rice. Radiation Physics and Chemistry, 85, 227–233.
246	Shao, Y., Zhang, G., Bao, J. (2011). Total phenolic content and antioxidant capacity of rice grains with extremely small size. African Journal of Agricultural Research, 6, 2289–2293.
247	Sharma, A., Khetarpaul, N. (1997). Effect of fermentation on phytic acid content and in vitro digestibility of starch and protein of rice-blackgram dhal-whey blends. Journal of food science and technology, 34, 20–23.
248	Shammugasamy, B., Ramakrishnan, Y., Ghazali, H. M., Muhammad, K. (2013). Combination of saponification and dispersive liquid–liquidmicroextraction for the determination of tocopherols andtocotrienols in cereals by reversed-phase high-performanceliquid chromatography. Journal of Chromatography A, doi: 10.1016/j.chroma.2013.03.036.
249	Shen, Y., Jin, L., Xiao, P., Lu, Y., Bao, J. (2009). Total phenolics, flavonoids, antioxidant capacity in rice grain and their relations to grain color, size and weight. Journal of Cereal Science, 49, 106–111.
250	Shekib, L. A. E. (1988). Evaluation of protein quality, methionine and lysine availability, and phytic acid in natural fermented lentils, rice and their blend. Alexandria Journal of Agricultural Research, 33, 135–144.
251	Shin, T. S., Godber, J. S. (1996). Changes of endogenous antioxidants and fatty acid composition in irradiated rice bran during storage. Journal of Agricultural and Food Chemistry, 44, 567–573.
252	Shin, T. S., Godber, J. S., Martin, D. E., Wells, J. H. (1997). Hydrolytic stability and changes in E Vitamers and oryzanol of extruded rice bran during storage. Journal of Food Science, 62, 704–728.
253	Shokrzadeh, M., Ebadi, A. G. (2006). Study of antioxidative activity in four kinds of cultivated rice grains of Mazandaran Province (Iran). Pakistan Journal of Biological Sciences, 9, 2723–2725.
254	Sidhu, J. S., Bajaj, M. (1988). Extended milling of Indian rice. IV. Effect on phytic acid content. Chemie Mikrobiologie Technologie der Lebensmittel, 10, 172–175.
255	Sirikul, A., Moongngarm, A., Khaengkhan, P. (2009). Comparison of proximate composition, bioactive compounds and antioxidant activity of rice bran and defatted rice bran from organic rice and conventional rice. Asian Journal of Food and Agro-Industry, 2, 731–743.
256	Sohn, H. Y., Kwon, C. S., Son, K. H., Kwon, G. S., Kwon, Y. S., Ryu, H. Y., Kum, E. J. (2005). Antithrombosis and antioxidant activity of methanol extract from different brands of rice. Journal of the Korean Society of Food Science and Nutrition, 34, 593–598.
257	Sompong, R., Siebenhandl-Ehn, S., Linsberger-Martin, G., Berghofer, E. (2011). Physicochemical and antioxidative properties of red and black rice varieties from Thailand, China and Sri Lanka. Food Chemistry, 124, 132–140.
258	Sookwong, P., Nakagawa, K., Murata, K., Kojima, Y., Miyazawa., T. (2007). Quantitation of tocotrienol and tocopherol in various rice brans. Journal of Agricultural and Food Chemistry, 55, 461–466.
259	Sreeramulu, D., Reddy, C. V. K., Raghunath, M. (2009). Antioxidant activity of commonly consumed cereals, millets, pulses and legumes in India. Indian Journal of Biochemistry and Biophysics, 46, 112–115.
260	Srijesdaruk, V., Nantachai, K., Suwannarong, S. (2001). Studies on efficiency of rice bran (Oryza sativa) tocopherol extracts as antioxidant. Khon Kaen University Research Journal, 6, 34–44.
261	Sriseadka, T., Wongpornchai, S., Rayanakorn, M. (2013). Quantification of flavonoids in black rice by liquid chromatography-1 negative electrospray ionization tandem mass spectrometry. Journal of Agricultural and Food Chemistry, 60, 11723–11732.
262	Stangoulis, J. C. R., Huynh, B. L., Welch, R. M., Choi, E. Y., Graham, R. D. (2007). Quantitative trait loci for phytate in rice grain and their relationship with grain micronutrient content. Euphytica, 154, 289–294.
263	Stöggl, W., Huck, C., Wongyai, S., Scherz, H., Bonn, G. (2005). Simultaneous determination of carotenoids, tocopherols, and γ-oryzanol in crude rice bran oil by liquid chromatography coupled to diode array and mass spectrometric detection employing silica C30 stationary phases. Journal of Separation Science, 28, 1712–1718.
264	Stratil, P., Klejdus, B., Kuban, V. (2007). Determination of phenolic compounds and their antioxidant activity in fruits and cereals. Talanta, 71, 1741–1751.
265	Sungsopha, J. Moongngarm, A., Kanesakoo, R. (2009). Application of germination and enzymatic treatment to improve the concentration of bioactive compounds and antioxidant activity of rice bran. Australian Journal of Basic and Applied Sciences, 3, 3653–3661.
266	Sutharut, J., Sudarat, J. (2012). Total anthocyanin content and antioxidant activity of germinated colored rice. International Food Research Journal, 19, 215–221.
267	Suwannalert, P., Rattanachitthawat, S. (2011). High levels of phytophenolics and antioxidant activities in Oryza sativa – unpolished Thai rice strain of Leum Phua. Tropical Journal of Pharmaceutical Research, 10, 431–436.
268	Syvaoja, E. L., Varo, P., Salminen, K., Koivistoinen, P. (1986). Tocopherols and tocotrienols in cereal products from Finland. Cereal Chemistry, 63, 78–81.
269	Tabaraki, R., Nateghi, A. (2011). Optimization of ultrasonic-assisted extraction of natural antioxidants from rice bran using response surface methodology. Ultrasonics Sonochemistry, 18, 1279–1286.
270	Tan, Y. Y., Fu, H. W., Zhao, H. J., Lu, S., Fu, J. J., Li, Y. F., Cui, H. R., Shu, Q. Y. (2013). Functional molecular markers and high-resolution melting curve analysis of low phytic acid mutations for marker-assisted selection in rice. Molecular Breeding, 31, 517–528.
271	Tananuwong, K., Tangsrianugul, N. (2013). Effects of storage conditions and cooking on colour and antioxidant activities of organic pigmented rice. International Journal of Food Science and Technology, 48, 67–73.
272	Tananuwong, K., Tewaruth, W. (2010). Extraction and application of antioxidants from black glutinous rice. LWT - Food Science and Technology, 43, 476–481.
273	Terahara, N., Saigusa, N., Ohba, R., Ueda, S. (1994). Composition of anthocyanin pigments in aromatic red rice and its wine. Journal of the Japanese Society for Food Science and Technology, 41, 519–522.
274	Thanajiruschaya, P., Doksaku, W., Rattanachaisit, P., Kongkiattikajorn, J. (2010). Effect of storage time and temperature on antioxidant components and properties of milled rice. Khon Kaen University Research Journal, 15, 843–851.
275	Thanonkaew, A., Wongyai, S., McClements, D. J., Decker, E. A. (2012). Effect of stabilization of rice bran by domestic heating on mechanical extraction yield, quality, and antioxidant properties of cold-pressed rice bran oil (Oryza saltiva L.). LWT - Food Science and Technology, 48, 231–236.
276	Tian, S., Nakamura, K., Cui, T., Kayahara, H. (2005). High-performance liquid chromatographic determination of phenolic compounds in rice. Journal of Chromatography A, 1063, 121–128.
277	Tian, S., Nakamura, K., Kayahara, H. (2004). Analysis of phenolic compounds in white rice, brown rice, and germinated brown rice. Journal of Agricultural and Food Chemistry, 52, 4808–4813.
278	Toma, R. B., Tabekhia, M. M. (1979). Changes in mineral elements and phytic acid contents during cooking of three California rice varieties. Journal of Food Science, 44, 619–621.
279	Tuaño, A. P. P., Xu, Z., Castillo, M. B., Mamaril, C. P., Manaois, R. V., Romero, M. V., Juliano, B. O. (2011). Content of tocols, γ-oryzanol and total phenolics and grain quality of brown rice and milled rice applied with pesticides and organic and inorganic nitrogen fertilizer. The Philippine Agricultural Scientist, 94, 211–216.
280	Tuncel, N. B., Yılmaz, N. (2011). Gamma-oryzanol content, phenolic acid profiles and antioxidant activity of rice milling fractions. European Food Research and Technology, 233, 577–585.
281	Uttama, S., Sakpakdeejaroen, I., Itharat, A. (2010). Correlation of cytotoxicity, antioxidant activities, gamma-Oryzanol content and extraction methods of Hommali 105 rice bran (Oryza sativa). Planta Medica, 76 , P136.
282	Vichapong, J., Sookserm, M., Srijesdaruk, V., Svatsitang, P. (2010). High performance liquid chromatographic analysis of phenolic compounds and their antioxidant activities in rice varieties. LWT – Food Science and Technology, 43, 1325–1330.
283	Ventanilla, M. L. (2004). Changes in the antioxidant, dietary fiber, phytic acid and iron contents of upland colored rice (Oryza sativa L.) varieties during processing. Master Thesis, University of the Philippines at Los Baños, Philippines.
284	Vorarat, S., Managit, C., Iamthanakul, L., Soparat, W., Kamkaen, N. (2010). Examination of antioxidant activity and development of rice bran oil and gamma-oryzanol microemulsion. Journal of Health Research, 24, 67–72.
285	Walter, M., Marchesan, E., Massoni, P. F. S., da Silva, L. P., Sartori, G. M. S., Ferreira, R. B. (2013). Antioxidant properties of rice grains with light brown, red and black pericarp colors and the effect of processing. Food Research International, 50, 698–703.
286	Wang C. H., Chen C. R., Wu J. J., Wang L. Y., Chang C. M., Ho W. J. (2008). Designing supercritical carbon dioxide extraction of rice bran oil that contains oryzanols using response surface methodology. Journal of Separation Science, 31, 1399–1407.
287	Wang, K. M., Wu, J. G., Li, G., Zhang, D. P., Yang, Z. W., Shi, C. H. (2011). Distribution of phytic acid and mineral elements in three indica rice (Oryza sativa L.) cultivars. Journal of Cereal Science, 54, 116–121.
288	Wang, M., Xu, Y. Y.,Guo X. D. (2012). Comparison of antioxidant activity between six kinds of minor cereals and two kinds of staple food grains. Chinese Food Science, 33, 20–25.
289	Wataniyakul, P., Pavasant, P., Goto, M., Shotipruk, A. (2012). Microwave pretreatment of defatted rice bran for enhanced recovery of total phenolic compounds extracted by subcritical water. Bioresource Technology, 124, 18–22.
290	Wei, W., Cheng, F. M., Liu, Z. H., Wei, K. S. (2007). Difference of phytic acid content and its relation to four protein composition contents in grains of twenty-nine japonica Rice varieties from Jiangsu and Zhejiang Provinces, China. Rice Science, 14, 311–314.
291	Woo, K. S., Chun, A. R., Oh, S. K., Kim, K. J., Kim, D. J., Kim, D. J., Yang, C. I., Kim, Y. G., Kim, J. H., Jeong, H. S. (2010). Antioxidant and antitumor activities of ethanol extracts from unhulled and hulled rice Hiami (Oryza sativa L. cv. Hiami). Journal of the Korean Society of Food Science and Nutrition, 39, 179–185.
292	Xu, X. H., Zhao, H. J., Liu, Q. L., Frank, T., Engel, K. H., An, G., Shu, Q. Y. (2009). Mutations of the multi-drug resistance-associated protein ABC transporter gene 5 result in reduction of phytic acid in rice seeds. Theoretical and Applied Genetics, 119, 75–83.
293	Xu, Z., Hua, N., Godber, J. S. (2001). Antioxidant activity of tocopherols, tocotrienols, and γ-oryzanol components from rice bran against cholesterol oxidation accelerated by 2,2-azobis(2-methylpropionamidine) dihydrochloride. Journal of Agricultural and Food Chemistry, 49, 2077–2081.
294	Xu, Z., Godber, J. S. (2001). Antioxidant activities of major components of γ-oryzanol from rice bran using a linoleic acid model. Journal of the American Oil Chemists’ Society, 78, 645–649.
295	Xu, Z., Godber, J. S. (2000). Comparison of supercritical fluid and solvent extraction methods in extracting γ-oryzanol from rice bran. Journal of the American Oil Chemists’ Society, 77, 547–551.
296	Xu, Z., Godber, J. S. (1999). Purification and identification of components of γ-oryzanol in rice bran oil. Journal of Agricultural and Food Chemistry, 47, 2724–2728.
297	Yang, J. H., Tseng, Y. H., Lee, Y. L., Mau, J. L. (2006). Antioxidant properties of methanolic extracts from monascal rice. LWT – Food Science and Technology, 39, 740–747.
298	Yawadio, R., Tanimori, s., Morita, N. (2007). Identification of phenolic compounds isolated from pigmented rices and their aldose reductase inhibitory activities. Food Chemistry, 101, 1616–1625.
299	Yen, G. C., Chang, Y. C., Su, S. W. (2003). Antioxidant activity and active compounds of rice koji fermented with Aspergillus candidus. Food Chemistry, 83, 49–54.
300	Yodmanee, S., Karrila, T. T., Pakdeechanuan, P. (2011). Physical, chemical and antioxidant properties of pigmented rice grown in Southern Thailand. International Food Research Journal, 18, 901–906.
301	Yoshie, A., Kanda, A., Nakamura, T., Igusa, H., Hara, S. (2009). Comparison of γ-oryzanol contents in crude rice bran oils from different sources by various determination methods. Journal of Oleo Science, 58, 511–518.
302	Yoshimura, Y., Zaima, N., Moriyama, T., Kawamura, Y. (2011). Different localization patterns of anthocyanin species in the pericarp of black rice revealed by imaging mass spectrometry. PLoS ONE, 7, e31285.
303	Yu, S., Nehus, Z. T., Badger, T. M., Fang, N. (2007). Quantification of vitamin E and γ-oryzanol components in rice germ and bran. Journal of Agricultural and Food Chemistry, 55, 7308–7313.
304	Zhang, C., Shen, Y., Chen, J., Xiao, P., Bao, J. (2008). Nondestructive prediction of total phenolics, flavonoid contents, and antioxidant capacity of rice grain using near-infrared spectroscopy. Journal of Agricultural and Food Chemistry, 56, 8268–8272.
305	Zhang, G. Y., Liu, R. R., Zhang, P., Xu, Y., Zhu, J., Gu, M. H., Liang, G. H., Liu, Q. Q. (2012). Variation and distribution of vitamin E and composition in seeds among different rice varieties. Acta Agronomica Sinica, 38, 55–61.
306	Zhang, G. Y., Liu, R. R., Xu, G., Zhang, P., Li, Y., Tang, K. X., Liang, G. H., Liu, Q. Q. (2012). Increased α-tocotrienol content in seeds of transgenic rice overexpressing Arabidopsis γ-tocopherol methyltransferase. Transgenic Research, 22, 89–99.
307	Zhang, M., Zhang, R. F., Zhang, F. X., Liu, R. H. (2010). Phenolic profiles and antioxidant activity of black rice bran of different commercially available varieties. Journal of Agricultural and Food Chemistry, 58, 7580–7587.
308	Zhang, M. W., Guo, B. J., Zhang, R. F., Chi, J. W., Wei, Z. C., Xu, Z. H., Zhang, Y., Tang, X. J. (2006). Separation, purification and identification of antioxidant compositions in black rice. Agricultural Sciences in China, 5, 431–440.
309	Zhao, H. J., Liu, Q. L., Fu, H. W., Xu, X. H., Wu, D. X., Shu, Q. Y. (2008). Effect of non-lethal low phytic acid mutations on grain yield and seed viability in rice. Field Crops Research, 108, 206–211.
310	Zhao, N. C., Zhang, Q. F., Wu, D. X., Wei, K. S., Zhang, X. M., Cheng, F. M. (2008). Characteristics of grain starch synthesis at filling stage and translocation of carbohydrates in leaves and sheaths for low phytic acid mutant rice. Acta Agronomica Sinica, 34, 1977–1984.
311	Zhou, Z., Robards, K., Helliwell, S., Blanchard, C. (2004). The distribution of phenolic acids in rice. Food Chemistry, 87, 401–406.
312	Zhu, F ., Cai, Y. Z., Bao, J., Corke, H. (2010). Effect of γ-irradiation on phenolic compounds in rice grain. Food Chemistry ,120, 74–77.
313	Zhu, X. L., Dai, Q. Y., Cai, W. R., Ma, J., Gu, R. (2010). Response surface methodology for optimizing the ultrasonic-assisted extraction of rice bran extract with both high total phenolic content and total antioxidant capacity. Chinese Food Science, 31, 24–30.
314	Zigoneanu, I. G., Williams, L., Xu, Z., Sabliov, C. M. (2008). Determination of antioxidant components in rice bran oil extracted by microwave-assisted method. Bioresource Technology, 99, 4910–4918.
315	Zubair, M., Anwar, F., Ashraf, M., Uddin, M. K. (2012). Characterization of high-value bioactives in some selected varieties of Pakistani rice (Oryza sativa L.). International Journal of Molecular Sciences, 13, 4608–4622.
316	Zullaikah, S., Melwita, E., Ju, Y. H. (2009). Isolation of oryzanol from crude rice bran oil. Bioresource Technology, 100, 299–302.
