# Supplementary material for: Rice antioxidants: phenolic acids, flavonoids, anthocyanins, proanthocyanidins, tocopherols, tocotrienols, γ-oryzanol, and phytic acid
Source: Food Sci Nutr. 2014 Jan 21;2(2):75–104. doi: 10.1002/fsn3.86 (PMC3959956; doi:10.1002/fsn3.86)
Supplement: Data S2 — Methods used for the extraction and analysis of rice antioxidants. [file fsn30002-0075-sd2.xls]

## Sheet: Total phenolic compounds
		TOTAL PHENOLICS
		Sample preparation	Stationary phase	Mobile phase	Detection	Reference
		4 M NaOH + 100% methanol + shaking 24 h, then 3 M HCl to pH 1	Zorbax SB-Aq column (4.6 × 250 mm, 5 µm) with a Zorbax SB-Aq guard column (4.6 × 12.5 mm, 5 µm)	water:formic acid 100:2.5	PDA 320 nm	Gunaratne et al. 2013
				methanol
		1 M NaOH + shaking 1 h, then 100% hexane, then sonication 1 min, then 100% ethylacetate	Agilent Eclipse XDB-C18 column (4.6 × 150 mm, 5 μm)	2.5% acetic acid	UV-vis 320 nm	Banchuen et al. 2009
				88% acetonitrile
		2 M NaOH containing 10 mM EDTA and 1% ascorbic acid + shaking 30 min (under nitrogen gas), then HCl to pH 4, then Solid Phase Extraction cartridge: 95% methanol plus 5% isopropanol in 0.1% formic	Symmetry C18 guard and analytical columns (5 μm, 250 × 4.6 mm) and Symmetry C18 Guard.	0.1% formic acid	PDA	Chen et al. 2012
				0.1% formic acid in acetonitrile
		6 M NaOH + 100% methanol + shaking 24 h, then 5 M HCl	Zorbax SB-Aq column (4.6 × 250 mm, 5 µm) with a Zorbax SB-Aq guard column (4.6 × 12.5 mm, 5 µm)	water:formic acid 100:2.5	PDA 280 nm	Tian et al. 2010
				100% methanol
		4 M NaOH + shaking 4 h (under nitrogen gas), then 6 M HCl to pH 1.5-2.5, then ethyacetate	Alltima C18 column (150 mm × 4.6 mm; 5 µm)	99% acetic acid	UV–vis 280 nm	Zhou et al. 2004
				methanol:acetonitrile:acetic acid 95:5:1
		4 M NaOH + 100% methanol + shaking 24 h, then 0.1 M barium hydroxide + 5% zinc sulfate 5% + resting 20 min	NOT AVAILBALE	NOT AVAILBALE	NOT AVAILBALE	Oliveira et al. 2012

## Sheet: Free phenolic compounds
	SOLUBLE PHENOLICS
	Sample preparation	Stationary phase	Mobile phase	Detection	Reference
	subcritical water 30-35 min (125-200◦C), the pressure was increased to 20 bar using nitrogen gas or argon gas, the reactor was then heated to the desired temperature	5 µm Phenomenex Luna C18 column (240 mm × 4.6 mm)	1% acetic acid	UV–vis	Fabian et al. 2010
			methanol/acetonitrile/acetic acid 95:5:1	280 and 325 nm
	subcritical water 20-30 min (100-360◦C)	CSPAK narrow-bore column C18 (2.0 mm × 150 mm)	1.0% acetic acid	PDA	Pourali et al. 2010
	soxhlation (hexane) + subcritical water		100% methanol	270 nm
	residue + 95% ethanol added to subcritical water
	soxhlation (hexane) +	YMC-Pack Hydrosphere C18 column （150 mm × 3.0 mm i.d.）	water	UV–vis	Chiou et al. 2013
	subcritical water 32-38 min (125-230◦C)		acetonitrile	220 nm and 280 nm
	subcritical ethanol (50％aqueous ethanol, ethanol)
	subcritical acetone (50％aqueous acetone, acetone)
	soxhlation (hexane) +	NOT AVAILBALE	NOT AVAILBALE	NOT AVAILBALE	Wataniyakul et al. 2012
	subcritical water 15-20 min (180–220 °C)
	soxhlation (hexane + petroleum ether and hexane (50:50, v/v), then acetone/methanol/water (20:20:5, v/v) + HCl + shaking 60 min, then Solid-phase extraction cartridges: methanol + 2% HCl	Zorbax Eclipse XDBC18 column (150 mm, 4.6 mm i.d., 5 µm )	methanol/water/formic acid 10:88:2	UV–Vis 280 nm	Tuncel and Yilmaz, 2011
			methanol/water/formic acid 90:8:2
	70% methanol + Pressurized liquid extraction 20 min, then 6 M HCl, then solid phase extraction cartridge: 0.1 M HCl + 90% methanol	C18 Waters Symmetry column (3.9 mm i.d.× 150 mm, 5 µm) coupled to a guard column	1% acetic acid	PDA	Vichapong et al. 2010
			acetonitrile	280 and 325 nm
	100% acetonitrile + 0.1 M HCl + sonication 30 min, then solid phase extraction cartridge: methanol 1% acetic acid in water (70:30)	PerfectSil Target ODS-3 column (250 mm × 4.6 mm i.d., 3 µm)	0.5% acetic acid	PAD	Irakli et al. 2012
			acetonitrile,	280 and 325 nm
			methanol
	70% ethanol + shaking 30 min, then TFA or HCl to pH 2.45, then n-hexane, then solid-phase extraction cartridge: TFA or HCl/water-methanol (9:1)	Waters Cosmosil 5C18-MS-II column (150 mm × 4.6 mm i.d.,).	acetonitrile	UV–Vis PDA	Tian et al. 2005
			0.025% TFA	280 and 325 nm
	80% methanol + sonication 20 min	Mightysil RP-18 column (5 mm, 4.6 mm × 250 mm)	2% acetic acid	UV-vis 280 nm	Huang and Ng, 2012
			100% methanol
	100% hexane , then 70% ethanol + shaking 120 min	Symmetry C18 guard and analytical columns (5 μm, 250 × 4.6 mm; Symmetry C18 Guard)	0.1% formic acid	PDA	Chen et al. 2012
			0.1% formic acid in acetonitrile.	280 and 325 nm
	80% methanol + 5 M HCl + shaking 24 h	Zorbax SB-Aq column (4.6 × 250 mm, 5 µm) with a Zorbax SB-Aq with guard column (4.6 × 12.5 mm, 5 µm)	water:formic acid, 100:2.5	PDA 280 nm	Tian et al. 2004
			100% methanol
	50% methanol + 1.2 M HCl + shaking for 120 min (80 °C)	C18 column (250 × 4.6 mm, 5 μm, Inertsil ODS-3)	0.1% formic acid in water	UV-vis 364 nm	Kim et al. 2010
			0.1% formic acid in acetonitrile
	80% methanol + shaking 60 min	1.06100 mm Waters Acquity UPLCH BEH C8 column with 1.7 mm particle size	95:5 water:methanol+0.1% formic acid	TOF-MS	Heuberger et al. 2010
			5:95 water:methanol +0.1% formic acid.
	100% hexane , then 50% ethanol + shaking 180 min	Agilent ZORBAX SB C-18 column (150 × 4.6 mm, 5 µm).	6% acetic acid	PAD 280 nm	Chan et al. 2013
			methanol-acetonitrile-acetic acid 95:5:1
	80% methanol + shaking 120 min	LUNA C-18 column (5 mm, 250 × 4.6 mm)	6% acetic acid	UV–Vis	Sani et al. 2010
	80% methanol + 1 M HCl + shaking 120 min		acetonitrile
	80% methanol + 1 M NaOH + shaking 120 min
	80% methanol	YMC AM-303 columns (ODS, 4.6 × 250 mm)	Solvent A: 98% water and 2% glacial acetic acid in 0.018 M ammonium acetate.	UV–Vis 280 nm	Chi et al. 2007
			Solvent B: 70% solvent A and 30% organic solvent (82% methanol, 16% n-butanol, and 2% glacial acetic acid in 0.018 M ammonium acetate)
	1% HCl/methanol + 1% HCl/ethanol	Nova-pack C 18 column (150 × 4.6 mm, i.d. 5 µm)	2.5% formic acid in 75% aqueous	UV–Vis 280 nm.	Yawadio et al. 2007
			methanol (isocratic)
	methanol, acetone and water (7/7/6) + shaking 24 h (4°C)	Alltima C18 column (150 mm × 4.6 mm; 5 µm)	99% acetic acid	UV–vis 280	Zhou et al. 2004
			methanol:acetonitrile:acetic acid 95:5:1	nm.
	85% methanol +1M HCl + sonication 45 min	Gemini 5 μ C18 110Å column (150 mm × 4.60 mm, Phenomenex)	1% formic acid in water	PDA 280 and 320 nm	Hirawan et al. 2011
			1% formic acid in acetonitrile
			SAME FOR ANTHOCYANINS
	85% methanol /0.1 M HCl + shaking 30 min (+4 °C, dark)	Phenomenex Luna 250 × 4.6 mm, 5 µm	0.05% trifluoroacetic acid in water	PDA 260-280 nm	Songpong et al. 2011
			0.05% trifluoroacetic acid in acetonitrile
	100% methanol + 12 h	GC HP-5 column (30 m, 0.25 mm i.d., 0.25 µm) connected to an HP-35 column (7.5 m, 0.25 mm i.d., 0.25 µm)	100°C for 2 min	MS	Lee et al. 2004
	BSA [N,Obis(trimethylsilyl)acetamide] for derivatization at 70°C for 15 min.		increased to 270 °C at 10 °C /min		only cinnamic acid and benzoic acid detected
			held for 6 min
	100% methanol + sonication at 20 min (50°C)	NOT AVAILBALE	NOT AVAILBALE	NOT AVAILBALE	Norzaleha et al. 2011
	0-100% ethanol + sonication 30 min (45°C)	NOT AVAILBALE	NOT AVAILBALE	NOT AVAILBALE	Tabaraki and Nateghim 2011
	0-100% methanol + sonication 30 min (45°C)
	0-100% ethyl acetate + sonication 30 min (45°C)
	0-100% hexane + sonication 30 min (45°C)
	methanol + shaking 180 min	NOT AVAILBALE	NOT AVAILBALE	NOT AVAILBALE	Arab et al. 2011
	ethyl acetate + shaking 180 min
	ethanol + shaking 180 min
	80% ethanol 10 min	NOT AVAILBALE	NOT AVAILBALE	NOT AVAILBALE	Massaretto et al. 2009
	0-100% acetone + shaking 12h	NOT AVAILBALE	NOT AVAILBALE	NOT AVAILBALE	Jun et al. 2012
	0-100% methanol + shaking 12h
	0-100% ethanol + shaking 12h
	0-100% ethanol + sonication 30-150 min (20-70°C)	NOT AVAILBALE	NOT AVAILBALE	NOT AVAILBALE	Zhu et al. 2010
	0-100% methanol + sonication 30-150 min (20-70°C)
	0-100% acetone + sonication 30-150 min (20-70°C)
	0-100% petroleum ether + sonication 30-150 min (20-70°C)
	100% methanol + 720 h	NOT AVAILBALE	NOT AVAILBALE	NOT AVAILBALE	Fujita et al. 2010
	80% methanol + shaking 180 min	NOT AVAILBALE	NOT AVAILBALE	NOT AVAILBALE	Iqbal et al.2005
	80% methanol + 0.15% HCl + shaking 180 min
	80% methanol + shaking 180 min	NOT AVAILBALE	NOT AVAILBALE	NOT AVAILBALE	Sungsopha et al. 2009
	80% methanol + 0.15% HCl + shaking 180 min
	95% methanol (chilled) and 1 M HCl 85:15,v/v)	NOT AVAILBALE	NOT AVAILBALE	NOT AVAILBALE	Zhang et al. 2010
					Shao et al. 2013
	100% methanol + 1% HCl + shaking 24 h	NOT AVAILBALE	NOT AVAILBALE	NOT AVAILBALE	Liu et al. 2010
	80% methanol + 1% HCl + shaking 6 h	NOT AVAILBALE	NOT AVAILBALE	NOT AVAILBALE	Chen et al. 2012
	95% ethanol +1.5 M HCl + shaking 60 min	NOT AVAILBALE	NOT AVAILBALE	NOT AVAILBALE	Maisuthisakul and Changchub, 2012
	80% methanol + 1% HCl + shaking 16 h (4°C)	NOT AVAILBALE	NOT AVAILBALE	NOT AVAILBALE	Lonnerdal et al. 2011
	80% methanol + sonication 10 min	NOT AVAILBALE	NOT AVAILBALE	NOT AVAILBALE	Sirikul et al. 2009
	80% methanol + 0.15% HCl + sonication 10 min
	80% ethanol + trifluoroacetic acid (TFA) + shaking 30 min	NOT AVAILBALE	NOT AVAILBALE	NOT AVAILBALE	Pitija et al. 2013
	70% acetone + shaking 6h	NOT AVAILBALE	NOT AVAILBALE	NOT AVAILBALE	Tananuwong and Tewaruth, 2010
					Tananuwong and Tangsrianugul, 2013
	100% hexane + shaking 20 min (60 °C)	NOT AVAILBALE	NOT AVAILBALE	NOT AVAILBALE	Jang and Xu, 2009
	100% hexane, then 100% methanol + shaking for 20 min (60 °C)
	100% hexane	NOT AVAILBALE	NOT AVAILBALE	NOT AVAILBALE	Min et al. 2011
	100% hexane, then acetone/water/acetic acid (70/29.5/0.5) + shaking 120 min
	100% hexane + shaking 180 min	NOT AVAILBALE	NOT AVAILBALE	NOT AVAILBALE	Lai et al. 2009
	100% methanol + shaking 180 min
	100% ethylacetate + shaking 180 min
	100% methanol	NOT AVAILBALE	NOT AVAILBALE	NOT AVAILBALE	Oki et al. 2002
	100% acetone
	water, methanol and ethyl acetate (1:10 w/v) + refluxing 120 min (50 °C)	NOT AVAILBALE	NOT AVAILBALE	NOT AVAILBALE	Bhanja et al. 2007
	100% methanol + shaking 20 min , then 70% acetone	NOT AVAILBALE	NOT AVAILBALE	NOT AVAILBALE	Finocchiaro et al. 2010
	100% hexane, methanol: acetone: water (7:7:6) + shaking 2 h, then diethyl ether	NOT AVAILBALE	NOT AVAILBALE	NOT AVAILBALE	Htwe et al. 2010

## Sheet: Bound phenolic compounds
		BOUND PHENOLICS
		Sample preparation	Stationary phase	Mobile phase	Detection	Reference
		Residue from free phenolics + 1 M NaOH + shaking 60 min (under nitrogen gas), then 3 M acetic acid to pH 2 + 100% ethyl acetate	C18 Spherisorb RP-column (Waters 250 mm × 64.6 mm, 5 µm i.d.)	2% formic acid	UV-Vis 330 nm	Finocchiaro et al. 2007
				80% trifluoroacetic acid		Finocchiaro et al. 2010
		Residue from free phenolics + 4 M NaOH + shaking 4 h (under nitrogen gas), then 1 M HCl to pH 2 + 100% ethyl acetate	Atlantis C18 column (Waters, 250 × 4.6 mm i.d., 5 µm )	50 mM pH 2.5 phosphate buffer acetonitrile	PDA 280 nm and 325 nm	Lin and Lai, 2011
						Min et al. 2011
		Residue from free phenolics + 1 M NaOH + shaking 2 h (under nitrogen gas), then 4 M HCl to pH 1 + 100% ethyl acetate	Cosmosil 5C18-MS-II, C18-ODS (Waters, 150 mm × 4.6 mm i.d., 5 µm)	0.1% trifluoroacetic acid	UV-vis 280 nm and 325 nm	Tian et al. 2004
				acetonitrile
		Residue from free phenolics hexane + 1 M NaOH + shaking 2 h (under nitrogen gas), then 4 M HCl to pH 1 + 100% ethyl acetate	C18 column (5 μm, 4.6 × 250 mm)	0.1% trifluoroacetic acid	UV-vis 250 nm and 325 nm	Laokuldilok et al. 2011
				acetonitrile
		Residue from free phenolics + 4 M NaOH + shaking 4 h (under nitrogen gas), then 6 M HCl to pH 1.5-2.5 + 100% ethyl acetate	Alltima C18 column (150 mm × 4.6 mm; 5 µm)	99% acetic acid	UV–vis 280	Zhou et al. 2004
				methanol:acetonitrile:acetic acid 95:5:1	nm.
		Residue from free phenolics + 4 M NaOH + shaking 4 h(under nitrogen gas), then HCl to pH 2 + 100% diethyl ether	NOT AVAILBALE	NOT AVAILBALE	NOT AVAILBALE	Htwe et al. 2010

## Sheet: Anthocyanins
		ANTHOCYANNINS
		Sample preparation	Stationary phase	Mobile phase	Detection	Reference
		100% methanol + HCl (1:99, v/v in methanol) 24 h (4 °C), then 2.4 N HCl at 100 °C for 40 min	ODS column (Inertsil ODS e 3 column, 4.6 × 250 mm, 5 µm; Precolumn: Inertsil ODS e 3 column, 4.6 × 33 mm, 5 µm)	NOT AVAILBALE	NOT AVAILBALE	Jeng et al. 2012
		100% methanol + 1% HCl + shaking 4 h (dark, 4°C)	COSMOSIL 5C18-AR-II 4.66250 mm i.d. 5 µm	water:formic acid 96:4	PDA 520 nm	Yoshimura et al. 2013
				methanol:formic acid (96:4)
		95% methanol (chilled) and 1 M HCl 85:15	C18 column (150 mm × 3 mmi.d., 3μm, Phenomenex)	4.5%formic acid in water	PDA 520 nm	Zhang et al. 2010
				100% methanol
		85% methanol /0.1 M HCl + shaking 30 min (4 °C, dark)	Phenomenex Luna 250 × 4.6 mm, 5 µm	4.5% formic acid in water	PDA 520 nm	Somgpong et al. 2011
				acetonitrile
		85% methanol /0.1 M HCl + shaking 30 min (pH 1.0)	Zorbax SB-C18 (75 mm × 4.6 mm i.d., 3.5 µm)	6% formic acid	PDA 525 nm	Abdel-Aal et al. 2006
				100% methanol
		85% methanol +1M HCl + sonication 1 min + shaking 30 min (38°C)	C18 column (250 × 4.6mm, 5 μm, Inertsil ODS-3)	0.1% formic acid in water	UV-vis 520 nm	Kim et al. 2010
				0.1% formic acid in acetonitrile
		85% methanol +1M HCl + sonication 45 min	Gemini 5 μ C18 110Å column (150 mm × 4.60 mm, Phenomenex)	1% formic acid in water	PDA 520 nm	Hirawan et al. 2011
				1% formic acid in acetonitrile
		ethanol/water/HCl (50:50:0.5) + shaking 120 min (50 °C), then Solid Phase Extraction with AB-8 resin: 80% ethanol.	VP-ODS column (5 μm, 250 mm × 4.6 mm).	0.1% trifluoroacetic acid	MS	Hou et al. 2013
				acetonitrile
		85% methanol /0.1 M HCl + shaking 30 min (pH 1.0)	Zorbax XiDB-ODS column (5 μm, 250 × 4.6 mm i.d)	0.2 M o-phosphoric acid (pH 1.5)	UV-vis 520 nm	Hiemori et al. 2009
				80% acetonitrile/20% 0.2 M o-phosphoric acid (pH 1.5)
		80% methanol + 1% HCl + shaking 6 h	InertSustain C18 (5 µm, 250 × 4.6 mm i.d.)	H2O/CH3CN/CH3OH/HCOOH = 40/22.5/22.5/10, v/v/v/v (solvent A) H2O/CHOOH = 90/10, v/v (solvent B)	UV-vis 530 nm	Chen et al. 2010
		1% HCl/methanol + 1% HCl/ethanol + shaking	ERC-ODS-1161 column (100 mm × 6 mm)	2.5% formic acid in 75% aqueous methanol (isocratic)	UV-vis 530 nm	Yawadio et al. 2007
		99.9% methanol + 0.1% formic acid + sonication 60 min	Zorbax Eclipse column ( particle size of 3.5 µm)	formic acid/deionised water 0.5:99.5	MS	Pitija et al. 2013
				methanol
		3% trifluoroacetic acid + shaking 24 h (5°C)	NOT AVAILBALE	NOT AVAILBALE	NOT AVAILBALE	Ichikawa et al. 2001
		100% hexane + shaking 20 min (60 °C), then 100% methanol	Supelco Discovery C18 column (3 mm i.d. × 25 cm)	0.4% trifluoroacetic acid	PDA 520 nm	Jang and Xu, 2009
				acetonitrile
		85% methanol +1 M HCl + shaking 40 min	Zorbax SB-C18 column (3.5 μm, 4.6 × 150 mm)	6% formic acid	PDA 525 nm	Min et al. 2011
				100% methanol
		85% methanol +1 M HCl + shaking 60 min (70°C)	Wakosil-II AR column (4.6 mm × 250 mm)	acetonitrile/1.5% phosphoric acid	PDA 525 nm	Oki et al. 2002
		80% methanol + 5 M HCl + shaking 24h	Zorbax SB-Aq column (4.6 × 250 mm, 5 µm) with a Zorbax SB-Aq guard column (4.6 × 12.5 mm, 5 µm)	water:formic acid 100:5	PDA 520 nm	Tian et al. 2010
				100% methanol
		75% acetone + shaking 90 min	NOT AVAILBALE	NOT AVAILBALE	NOT AVAILBALE	Saikia et al. 2012

## Sheet: Proanthocyanidins
		PROANTHOCYANIDINS
		Sample preparation	Stationary phase	Mobile phase	Detection	Reference
		100% hexane , then 70% ethanol + shaking 120 min	Develosil Diol column (100 Å, 250 × 4.6 mm, 5 μm particle size) and a silica cartridge (Phenomenex)	acetonitrile:acetic acid 98:2	Fluorescence detector	Chen et al. 2012
				acetonitrile:water:acetic acid 95:3:2	276 nm (excitation) and 317 nm (emission)
		80% methanol + shaking 6 h	AscentisTM C18 column (4.6 × 250 mm, 5 µm)	water:formic acid 100:0.3	PDA 280 nm	Gunaratne et al. 2013
				methanol:formic acid100:0.1
		100% hexane, then acetone/water/acetic acid (70/29.5/0.5) + shaking 120 min	Develosil Diol (100 × 250 × 4.6 mm, 5 µm particle size)	acetonitrile: acetic acid 98:2	Fluorescence detector	Min et al. 2012
				acetonitrile:water: acetic acid 95:3:2	276 nm (excitation) and 317 nm (emission)
				.
		100% methanol + HCl (1:99, v/v in methanol) 24 h (4 °C)	ODS column (Inertsil ODS e 3 column, 4.6 × 250 mm, 5 µm; Precolumn: Inertsil ODS e 3 column, 4.6 × 33 mm, 5 µm)	Total proanthocyanidins were determined as the difference in total anthocyanin content between acidified and non-acidified samples	NOT AVAILABLE	Jeng et al. 2012

## Sheet: Vitamin E
		VITAMIN E
		Sample preparation	Stationary phase	Mobile phase	Detection	Reference
		RBO + hexane	Phenomenex NH2 column (25 cm × 4.6 mm i.d., 5 µm)	n-hexane:isopropanol 92:8	UV–vis 297 nm	Reshma et al. 2008
				NP
		RBO + hexane	C18 (ODS) column (250 × 4.6 mm i.d.)	acetonitrile	UV–vis 298 nm	Khatoon and Gopalakrishna, 2004
				methanol
				isopropanol
		hexane + soxhlation 6 h, then methanol /80% KOH + shaking 30 min (65°C)	Hypersil ODS (C18) column (250 × 4.6 mm, 5 μm)	methanol: acetonitrile: dichloromethane 50:44:6	UV–vis 295 nm	Zubair et al. 2012
		100 hexane, then 100% methanol + soxhlation 10 h	Shimpack (LC-NH2 (M)) column (4.6 mm i.d, 25 cm)	hexane/isopropanol 96:4	UV–vis 297 nm	Renuka et al. 2007
		100% methanol + pyrogallol/ethanol/KOH + shaking 20 min (70°C), then hexane	Prodigy 5 ODS-2 column (4.6 × 250 mm, 5 µm Phenomenex)	acetonitrile/methanol 85:15	UV–vis 295 nm	Yang et al. 2006
		RBO	Nova-Pak 3.9 × 150 mm column Water 80 µm IMPAQ RG 10, 200–500 µm UETICON C490-D	hexane/ethyl acetate 95:5	UV–vis 295 nm	Saska and Rossiter, 1988
		ascorbic acid /ethanol/citric acid + sonication 15 min (80°C), then 80% KOH + shaking15 min (80°C), then hexane + sonication 10 min	Nova-Pak (Waters)	isooctane/ethyl acetate 97.5:2.5	UV–vis 295 nm	Diack and Sask, 1994
			Porasil (Waters)	NP	FD (Ex = 290 nm: EM = 330 nm)
			Kromasil (Eka Nobel)
			Spherisorb (Sigma)
			Select-KP (Biotage).
		100% methanol + shaking 2 h	Symmetryshield RP C-18 guard column (3.5 µm, 3.0 × 620 mm; Waters) and a Symmetryshield RP C-18 analytical column (3.5 µm, 3.06 × 150 mm; Waters)	100% acetonitrile	FD (Ex = 298 nm: EM = 328 nm)	Heuberger et al. 2010
				100% methanol
				1% acetic acid in 50% methanol
		ascorbic acid /ethanol/water + shaking 10 min (80°C), then 80% KOH + shaking 15 min (80°C), then hexane	Sulpecosil LC-Si (5 µm, 5 cm × 4.6 mm i.d.,)	isooctane/ethylacetate/acetic acid/2,2 dimethoxypropane 98.15:0.9:0.85:0.1	FD (Ex = 290 nm: EM = 330 nm)	Shin and Godber, 1996
				NP
		hexane OR isopropanol + shaking 5-30 min (40-60°C), then Ascorbic acid /ethanol/water, then 80% KOH + shaking 10 min (80°C), then hexane	Supelcosil LC-Si, (5 µm, 15 cm × 4.6 mm i.d.)	isooctane/ethyl acetate/acetic acid/DMP	FD (Ex = 290 nm: EM = 330 nm)	Hu et al. 1996
				98.5:0.7:0.7:0.1
		RBO + 5% pyrogallol , 100% ethanol + shaking till boiling (80°C), then 50% KOH + shaking 5 min , then diethyl ether	Lichrospher Si-60 column (250 × 4.6 mm i.d.)	hexane/2-propanol 99:1	FD (Ex = 298 nm: EM = 325 nm)	Ko et al. 2003
		isopropanol OR hexane + microwave extraction 40 min(40-120°C)	Supelcosil LC-Si (25 cm × 4.6 cm diameter of 5 µm)	hexane/ethyl acetate/acetic acid 98.4: 0.8:0.8	FD (Ex = 290 nm: EM = 330 nm)	Zigoneanu et al. 2008
				NP
		100% isopropanol OR hexane + shaking 15 min (45 °C)	Supelcosil LC-Si (25 cm × 4.6 cm, 5 µm)	hexane/ethyl acetate/acetic acid 98.4: 0.8:0.8	FD (Ex = 290 nm: EM = 330 nm)	Zigoneanu et al. 2008
				NP
		100% methanol OR ethyl acetate OR n-hexane + shaking 3 h	C18 column (Nova Pak C18, 150 × 3.9 mm, Waters).	acetonitrile, methanol, isopropanol, water 45:45:5:5	FD (Ex = 298 nm: EM = 328 nm)	Lai et al. 2009
		100% hexane/BHT + shaking 20 min (60°C)	Inertsil CN-3, SIL-100A (5 µm; 4.6 mm × 250 mm)with an Inertsil SIL-100A (5 µm; 4 mm × 10 mm) guard column	hexane/isopropanol/ethylacetae/acetic acid 97.6:0.8:0.8:0.8	FD (Ex = 290 nm: EM = 330 nm)	Huang and Ng, 2011
				OR hexane/isopropanol/ethylacetate 97.8:1.4:0.8
				OR hexane/ethylacetate/acetic acid 94.6:3.6:1.8
				NP
		100% hexane + shaking	Supelcosil LC SI, 25 cm × 4.6 mm	hexane, ethyl acetate, and acetic acid 99:0.5:0.5	FD (Ex = 290 nm: EM = 330 nm)	Xu et al. 2001
				NP
		100% acetone + vortexing 2 min	Inertsil SIL 100A column (4.6 × 250 mm, 5 µm)	hexane/isopropanol/ethylacetate/acetic acid 97.6:0.8:0.8:0.8	FD (Ex = 290 nm: EM = 330 nm)	Gunaratne et al. 2013
				NP
		100% methanol + shaking 12 h	Mightysil RP-18 GP column (4.6 x 250 mm, 3 µm)	methanol:acetonitrile:dichloromethane 50:44:6	FD (Ex = 290 nm: EM = 330 nm)	Chotimarkorn et al. 2008
		hexane + soxhlation (1 h)	ODS (C18) Hypersil Silica 200 × 2.1 mm	acetonitrile/methanol/isopropanol/water 45:45:5:5	FD (Ex = 298 nm: EM = 328 nm)	Iqbal et al. 2005
		100% hexane	C18 column (4.6 mm × 250 mm, 5 µm)	acetonitrile/methanol/isopropanol/aqueous	FD (Ex = 298 nm: EM = 328 nm)	Jayadeep and Malleshi, 2011
				acetic acid 45:40:5:10
				acetonitrile,/methanol/isopropanol 25:70:5
		ascorbic acid /ethanol/water + shaking 10 min (80°C), then 80% KOH + shaking 15 min (80°C), then hexane	NOT AVAILABLE	hexane, ethyl acetate, and acetic acid 99:0.5:0.5	FD (Ex = 290 nm: EM = 330 nm)	Schramm et al. 2007
		ascorbic acid /ethanol/water + shaking 10 min (80°C), then 80% KOH + shaking 15 min (80°C), then 15% acetic acid + solid-phase extraction: ethyl acetate and hexane (20:80)	Sulpecosile LCSi (5 µm, 15 cm × 4.6 mm i.d.)	isooctane:ethyl acetate:acetic acid:2,2 dimethoxypropane 98.15:0.9:0.85:0.1	FD (Ex = 290 nm: EM = 330 nm)	Shin et al. 1997
		ascorbic acid /ethanol/water + shaking 10 min (80°C), then 80% KOH + shaking 15 min (80°C), then hexane	Sulpecosile LCSi (5 µm, 15 cm × 4.6 mm i.d.)	isooctane:ethyl acetate:acetic acid:2,2 dimethoxypropane 98.15:0.9:0.85:0.1	FD (Ex = 290 nm: EM = 330 nm)	Shin et al. 1997
		sodium chloride /ethanol/ pyrogallol /80% KOH + shaking 30 min (70°C), then hexane/ethyl acetate (8:2) + shaking 10 min	Agilent Eclipse XDB-C18 column (4.6 × 150 mm, 5 µm)	methanol:water 95:5	FD (Ex = 292 nm: EM = 330 nm)	Zhang et al. 2012
		100% dichlorometahene + soxhlation 1h (105°C)	Pinnacle DB silica 5 μm column, 250 × 46 mm preceded by a 5 cm × 4.6 mm i.d. guard column packed with 40-μm silica.	99.5% hexane and 0.5% isopropanol	FD (Ex = 290 nm: EM = 330 nm)	Karladee et al. 2013
				NP
		100% 2-propanol/butylated hydroxyl toluene + vortexing 1 min (one-step equilibrium)	Inersil SIL 100A-5 (4.6 × 250 mm)	hexane/1,4-dioxane/2-propanol 100:40:5	FD (Ex = 294 nm: EM = 326 nm)	Sookwong et al. 2007
				NP
		supercritical CO2 8 h (25, 40, 50, and 60ºC)	Lichrosorb Si 60, 5μm column.	AOCS (1989)	FD (Ex = 290 nm: EM = 330 nm)	Sarmento et al. 2006
		ethanol/pyrogallol /50% KOH + shaking 5 min, then diethyl ether + shaking 10 min	Lichrospher Si-60 column (260 × 4.6 mm i.d.,)	hexane/2-propanol 99:1	FD (Ex = 290 nm: EM = 325 nm)	Ha et al. 2005
		hexane + shaking 48 h	Spherisorb column (25 cm × 4 mm i.d., 5 μm Waters)	hexane/isopropanol 98.5:0.5	FD (Ex = 290 nm: EM = 330 nm)	Farhoosh et al. 2013
		100% hexane	Silica column	IUPAC 2432	FD (Ex = 292 nm: EM = 330 nm)	Revilla et al. 2009

## Sheet: Vitamin E and Gamma-oryzanol
		VITAMIN E AND γ-ORYZANOL
		Sample preparation	Stationary phase	Mobile phase	Detection	Reference
		100% methanol + shaking 20 min	Lichrospher Si60 column (250 mm × 64 mm i.d.)	0.5% isopropanol in n-hexane	FD (Ex = 298 nm: EM = 328 nm)	Finocchiaro et al. 2007
					PDA 315 nm
		100% methanol + sonication 10 min	A water symmetry analytical column (C18, 150 × 3.9 mm, 5 µm)	100% acetonitrile	FD (Ex = 298 nm: EM = 328 nm)	Moongngarm and Saetung, 2010
				100% methanol	UV-vis 325 nm
				100% water
		ascorbic acid /ethanol/water + shaking 25 min (80°C), then 80% KOH + shaking 15 min (80°C), then hexane/ethyl acetate (8:2) + shaking 10 min	C18 column (4.60 × 150 mm, 4 μm, Phenomenex)	100% methanol	PDA 292 (α-T) and 325 nm (γ-O)	Sungsopha et al. 2009
				100% water
				100% butanol
		100% hexane + vortexing 30 sec	Waters Symmetry analytical column (C18, 150 × 2.1 mm, 5 m)	100% acetonitrile	FD (Ex = 298 nm: EM = 328 nm)	Lloyd et al. 2000
				100% methanol	UV-vis 325 nm
				100% water
		100% hexane , then methanol + shaking 20 min (60°C)	Supelcosil LC-Si (25 cm × 4.6 mm, 5-μm) with a 5 cm × 4.6 mm i.d. guard column	0.5% ethyl acetate and 0.5% acetic acid in hexane	FD (Ex = 290 nm: EM = 330 nm)	Jang and Xu, 2009
					UV-vis 330 nm
		isopropanol OR isopropanol:hexane (1:1) OR hexane OR methanol + shaking 30 min (60°C)	Sentry guard-column (Waters, Nova-Pak C18, 4 µm, 3.9 × 20mm) and separated on a Nova-Pak C18 column (3.9 × 150 mm, 4 µm, Waters)	acetonitrile	FD (Ex = 298 nm: EM = 328 nm)	Chen and Bergman, 2005
			Nova-Pak C18 column (3.9 × 150 mm, 4 µm, Waters)	methanol	UV-vis 325 nm
				isopropanol
				acetic acid
		100% methanol + vortexing 1 min (one-step equilibrium extraction method)	Sentry guard-column (Waters, Nova-Pak C18, 4 µm, 3.9 × 20mm) and separated on a	acetonitrile	FD (Ex = 298 nm: EM = 328 nm)	Chen and Bergman, 2005
				methanol	UV-vis 325 nm
				isopropanol
				acetic acid
		100% methanol 30 min	InertsilODS-3, 4.6 × 150 mm, 5 µm)	acetonitrile/methanol 60:40	FD (Ex = 298 nm: EM = 328 nm)	Jeng et al. 2011
					UV-vis 325 nm
		100% methanol + homogenizer probe 30 s	Sentry guard-column (Waters, Nova-Pak C18, 4 µm, 3.9 × 20mm) and separated on a Nova-Pak C18 column (3.9 × 150 mm, 4 µm, Waters)	acetonitrile	FD (Ex = 298 nm: EM = 328 nm)	Chen and Bergman, 2005
				methanol	UV-vis 325 nm
				isopropanol
				acetic acid
		acetone + vortexing 1 min	Agilent C18 column (4.6 mm × 250 mm, 5 μm)	acetonitrile/methanol 25:75	FD (Ex = 292 nm: EM = 328 nm)	Roselina et al. 2011
					UV-vis 330 nm
		100% methanol	Synergi Hydro-RP column (250 × 4.6 mm, Phenomenex)	methanol/acetonitrile 5:85	FD (Ex = 285 nm: EM = 325 nm)	Aguilar-Garcia et al. 2007
					UV-vis 330 nm
		100% methanol + shaking 12 h	Symmetry shield RP C-18 guard column (3.5 μm, 3.0 × 20 mm; Waters) and a Symmetry shield RP C-18 analytical column (3.5 μm, 3.0 × 150 mm; Waters)	100% acetonitrile	FD (Ex = 298 nm: EM = 328 nm)	Min et al. 2011
				100% methanol	PDA at 325 nm
				1% acetic acid in 50% methanol
		100% methanol + vortexing 2 min	Synergi Hydro-RP column (250 mm × 4.6 mm (i.d); Phenomenex)	acetonitrile	FD (Ex = 298 nm: EM = 328 nm)	Pascual et al. 2011
				methanol	UV-vis 325 nm
				isopropanol
		Hexane/BHT + shaking 20 min (60 °C)	Inertsil SIL100A column (5 µm, 250 × 4.6 mm)	hexane:ethyl acetate:acetic acid:isopropanol 97.6:0.8:0.8:0.8	FD (Ex = 290 nm: EM = 330 nm)	Lin and Lai, 2011
					UV-vis 325 nm
		RBO	Hewlett-Packard 5 µm ODS (C18) Hypersil silica 200 × 2.1 mm narrow-bore analytical column	acetonitrileJmethanol/isopropanol/water	FD (Ex = 290 nm: EM = 330 nm)	Rogers et al. 1993
				45:45:5:5	UV-vis 325 nm
		100% isopropanol	Shim-Pak CLC-ODS column (150 mm × 3.9 mm, 4 µm particle size, Shimadzu	acetonitrile/methanol/isopropanol 50:40:10	FD (Ex = 290 nm: EM = 330 nm)	Pestana et al. 2012
				acetonitrile/methanol/isopropanol 30:65:5	UV-vis 325 nm
		water (20-60°C) OR hexane 4 min	C18 column (250 × 4.6 mm)	acetonitrile	FD (Ex = 290 nm: EM = 330 nm)	Monsoor and Proctor, 2005
				methanol	UV-vis 325 nm
				water
		ascorbic acid /ethanol/water/80% KOH + shaking 25 min (80°C), then hexane/ethyl acetate (8:2) + shaking 10 min	C18 column (4.60 × 150 mm, 4 μm, Phenomenex)	methanol	UV–vis 292 nm	Moongngarm and Khomphiphatkul, 2011
				water	UV-vis 325 nm
				buthanol
		supercritical carbon dioxide 1-7 h (55°C)	symmetry C18 column (150 mm × 3.9 mm i.d.)	acetonitrile:methanol 90:10	UV–vis 295 nm	Imsanguan et al. 2008
					UV-vis 325 nm
		100% hexane + shaking 24 h (32-60°C)	symmetry C18 column (150 mm × 3.9 mm i.d.)	acetonitrile:methanol 90:10	UV–vis 295 nm	Imsanguan et al. 2008
					UV-vis 325 nm
		100% hexane + soxhlation 24 h (67-70°C)	symmetry C18 column (150 mm × 3.9 mm i.d.)	acetonitrile:methanol 90:10	UV–vis 295 nm	Imsanguan et al. 2008
					UV-vis 325 nm
		100% methanol	C18 column (Inertsil ODS-3, 5 μm, 250 × 4.6 mm)	methanol/acetonitrile 15:85	UV–vis 292 nm	Laokuldilok et al. 2011
					UV-vis 325 nm
		100% ethanol with 0.1% butylated hydroxytoluene (BHT) + shaking 5 min (60 °C), then hexane	YMC C-30 column (4.6 × 250 mm, 3 µm; Waters)	acetonitrile/tetrahydrofuran/water 70:25:10	UV–vis 292 nm	Britz et al. 2007
				acetonitrile/tetrahydrofuran	UV-vis 330 nm
		100% ethanol + shaking 24 h, then 100% methanol, then dichloromethane	Eclipse XDB-C8 column (150 × 4.6 mm i.d., 5 µm, Agilent)	0.1% formic acid/acetonitrile	UV–vis 295 nm	Yu et al. 2007
				0.1% formic acid/H2O	UV-vis 325 nm
		100% hexane	Phenomenex Luna C18 (5 µm, 250 × 2 mm ID)	acetonitrile/methanol/propan-2-ol 50:45:5	UV–vis 295 nm	Stöggl et al. 2005
			Bischoff ProntoSIL 200-3-C30 (3 µm, 250 × 2 mm)		PDA 325 nm
			Bischoff ProntoSIL 200-3-C30 (3 µm, 250 × 2 mm)
		chloroform/methanol/butylatedhydroxytoluene (BHT) + shaking 1 h	C18 column (4.60 x 150mm, 4 μm, Phenomenex)	methanol	UV–vis 292 nm	Sirikul et al. 2009
				water	UV-vis 325 nm
				buthanol
		RBO + hexane:diethyl ether 100:0, 95:5, 80:20, 70:30, 65:35	High Performance Thin Layer Chromatographic	benzene:chloroform 24:2	UV–vis 297 nm	Deepam et al. 2011
					UV-vis 325 nm

## Sheet: Gamma-oryzanol
		γ-ORYZANOL
		Sample preparation	Stationary phase	Mobile phase	Detection	Reference
		100% methanol OR ethyl acetate OR hexane + shaking 3 h	C18 column (Nova Pak C18, 150 × 3.9 mm, Waters)	methanol, acetonitrile, dichloromethane and acetic acid 50:44:3:3	UV–vis 330 nm	Lai et al. 2009
		ascorbic acid /ethanol/water + shaking 10 min (80°C), then 80% KOH + shaking 15 min (80°C), then hexane	Rainin C18 column	methanol, acetonitrile, dichloromethane,	UV–vis 330 nm	Schramm et al. 2007
				and acetic acid 50:44:3:3
		RBO	C18 Shimpak column (150 mm × 4.6 mm i.d.)	acetonitrile/methanol/isopropanol 10:9:1	UV–vis 330 nm	Gopala et al. 2001
		100% acetone + vortexing 2 min	An AscentisTM C18 column (4.6 × 250 mm, 5 µm)	100% acetonitrile	PDA 325 nm	Gunaratne et al. 2013
				100% methanol
		ascorbic acid /hexane/ethyl acetate + shaking 40 min (60°C)	Rainin Microsorb-MV C182 5 cm × 4.6 mm	methanol/acetonitrile/dichloromethane/acetic acid 50:44:3:3	UV–vis 330 nm	Xu and Godber, 1999
		ascorbic acid /hexane/ethyl acetate + shaking 40 min (60°C)	Waters PrePak RCM with three 25 mm × 10 cm Prep Nova-Pak HR silica cartridges and a Guard-Pak insert	4% (v/v) ethyl acetate in hexane	UV–vis 330 nm	Xu and Godber, 1999
		chloroform/methanol/butylatedhydroxytoluene (BHT) + shaking 1 h	Hewlett-Packard 250 x 4 mm, 5-µm ODS (C18) Hypersil silica.	acetonitrile/methanol/isopropanol 50:45:5	PDA 325 nm	Azrina et al. 2010
		100% methanol + shaking 12 h	Hypersil ODS (4.0 × 250 mm, 5 µm, Agilent)	methanol:acetonitrile:dichloromethane:acetic acid 50:44:3:3	UV–vis 330 nm	Chotimarkorn et al. 2008
		petroleum ether + soxhlation 16 h, then dilution with chloroform + 100% methanol	YMC-Pack R&D ODS analytical column (250 mm × 4.6 mm i.d., 5 µm)	acetonitrile, dichloromethane and acetic acid 42:3:5 and methanol, n-butyl alcohol and water 45:1:4	UV–vis 325 nm	Mohanlal et al. 2012
		supercritical carbon dioxide extraction	YMC RP-18, 5 µm, 250 × 4.6 mm id.	acetonitrile/dichloromethane/acetic acid 90:6:4	UV–vis 330 nm	Wang et al. 2008
		hexane + soxhlation 4 h	YMC RP-18, 5 µm, 250 × 4.6 mm id.	acetonitrile/dichloromethane/acetic acid 90:6:4	UV–vis 330 nm	Wang et al. 2008
		ascorbic acid/hexane/ethyl acetate + shaking 40 min (60°C)	Microcorb-MV C18.25 x 4.6 mm	methanol/acetonitrile/dichloromethane/acetic acid 50:44:3:3	UV–vis 330 nm	Boonsit et al. 2010
		supercritical carbon dioxide extraction	YMC-C18, 5 µm, 250 mm × 4.6 mm	acetonitrile/dichrolomethane/acetic acid 90:6:4	UV–vis 330 nm	Chen et al. 2008
				acetonitrile/methanol/acetic acid 85:5:10
		methanol + vortexing 1 min	Alltech Econosphere C18 column, 4.6 × 250 mm, 5 μm	methanol: acetonitile: dichloromethane: acetic acid 50:44:3:3	UV–vis 330 nm	Banchuen et al. 2009
		hexane OR isopropanol OR methanol + soxhlation 4h	YMC-C18, 5 µm, 250 mm × 4.6 mm	acetonitrile/dichrolomethane/acetic acid 90:6:4	UV–vis 330 nm	Chen et al. 2008
				acetonitrile/methanol/acetic acid 85:5:10
		RBO	TSK gel ODS-80Tm column 5 μm, 250 mm × 4 mm	acetonitrile:MeOH:2-propanol 50:45:5	UV–vis 325 nm	Roger et al. 1993
		100 hexane, then 100% methanol + soxhlation 10 h	Waters l-bondapak TM C18 column (4.6 mm i.d.× 25 cm)	acetonitrile, dichloromethane,acetic acid 88:6:6 methanol, n-butyl alcohol, water 90:2:8	UV–vis 325 nm	Renuka et al. 2007
		hexane + soxhlation (1 h)	Column (C18, 150 × 2.1 mm, 5 µm)	methanol, acetonitrile, dichloromethane and acetic acid 50:44:3:3	UV–vis 330 nm	Iqbal et al. 2005
		acetone + shaking 20 min (50°C)	LiChrosorb, Diol phase, 5 μm, 3.0 × 150 mm, Phenomenex)	heptane/isopropanol 99:1	UV–vis 325 nm	Mandak and Nystrom, 2012
				NP
		hexane/ethanol + shaking 30 min (70°C)	ODS-80Ts column (4.6 mm i.d. × 250 mm, 5 µm)	MeCN/MeOH/CH2Cl2/AcOH 55:44:3:3	UV–vis 330 nm	Cho et al. 2012
		100% hexane + shaking	Rainin C18 column	methanol, acetonitrile, dichloromethane, and acetic acid 50:44:3:3	UV–vis 330 nm	Xu et al. 2001
		RBO	column C-18, 2.5 × 250 mm with 5 μm	methanol/acetonitrile/dichloromethane/acetic acid 50:44:3:3	UV–vis 330 nm	Manjula and Subramanian, 2008
		supercritical carbon dioxide (30-75°C)	Rainin C18 column (25 cm ×4.6 mm)	methanol, acetonitrile, dichloromethane, and acetic acid 50:44:3:3	UV-vis 330 nm	Xu and Goldber, 2000
		dichloromethane/methanol (2:1) at 50 °C	Eurospher Si 100-5, 250 × 2 mm i.d.	hexane/tert-butyl methyl ether/2-propanol 95:5:0.5	UV–vis 325 nm	Milller and Engel, 2006
		ascorbic acid /80% NaOH + shaking 30 min (60°C), then hexane OR ethyl acetate OR isopropanol + 10 min	Rainin C18 column (25 cm × 4.6 mm)	methanol, acetonitrile, dichloromethane, and acetic acid 50:44:3:3	UV-vis 330 nm	Xu and Goldber, 2000
		hexane + soxhlation 6 h, then methanol /80% KOH + shaking 30 min (65°C)	Hypersil ODS (C18) column (250 × 4.6 mm, 5 μm)	methanol: acetonitrile: dichloromethane: acetic acid 50:44:3:3	UV–vis 325 nm	Zubair et al. 2012
		ascorbic acid/hexane/ethyl acetate + shaking 40 min (60°C)	Alltima C18 column 250 × 4.6 mm	methanol, acetonitrile, dichloromethane, and acetic acid 50:44:3:3	UV-vis 330 nm	Saenjum et al. 2012
		hexane/ascorbic acid/citric acid + soxhlation 2 h	HS Silica Hypersil 250 × 4.6 mm i.d., 5 µm	hexane/ethyl acetate 95:5	UV–vis 319 nm	Lai et al. 2005
		supercritical carbon dioxide extraction 4.5 h (30-50°C)	LICHROSORB RP 18; 4.6 mm × 250 mm, 5 µm; coupled to an C18-5 pre-column)	acetonitrile/methanol/isopropanol 50:45:5	UV–vis 315 nm	Jesus et al. 2010
		ethanol OR ethyl acetate OR dichloromethane OR hexane + soxhlation 6 h	LICHROSORB RP 18; 4.6 mm × 250 mm, 5 µm; coupled to an C18-5 pre-column)	acetonitrile/methanol/isopropanol 50:45:5	UV–vis 315 nm	Jesus et al. 2010
		RBO + heptane OR propanol	Inertsil ODS-2 column (25 cm × 4.6 mm 5 µm; Varian)	methanol/acetonitrile 50:50	UV-vis 330 nm	Bucci et al. 2003
		RBO + hexane	Inertsil ODS-3 column (250 mm × 4.6 mm)	methanol, acetonitrile and acetic acid 55:42:3	UV-vis 325 nm	Khuwijitjaru et al. 2011
		expression method	Hypersil ODS (4.0 × 250 mm, 5 µm, Agilent)	methanol:acetonitrile:dichloromethane:acetic acid 50:44:3:3	UV–vis 330 nm	Uttama et al. 2010
		ethanol 95% + shaking	Hypersil ODS (4.0 × 250 mm, 5 µm, Agilent)	methanol:acetonitrile:dichloromethane:acetic acid 50:44:3:3	UV–vis 330 nm	Uttama et al. 2010
		supercritical carbon dioxide extraction	Hypersil ODS (4.0 × 250 mm, 5 µm, Agilent)	methanol:acetonitrile:dichloromethane:acetic acid (50:44:3:3)	UV–vis 330 nm	Uttama et al. 2010
		water + shaking (80°C)	Hypersil ODS (4.0 × 250 mm, 5 µm, Agilent)	methanol:acetonitrile:dichloromethane:acetic acid 50:44:3:3	UV–vis 330 nm	Uttama et al. 2010
		hexane OR chloroform OR methanol + soxhlation	Hypersil ODS (4.0 × 250 mm, 5 µm, Agilent)	methanol:acetonitrile:dichloromethane:acetic acid 50:44:3:3	UV–vis 330 nm	Uttama et al. 2010
		RBO	Crestpak C18S column (4.6 mm i.d.× 150 mm)	chloroform/methanol 4:1	UV–vis 300 nm	Yoshie et al. 2009
		RBO	Crestpak C18S column (4.6 mm i.d.× 150 mm)	methanol/acetonitrile/acetic acid	UV–vis 300 nm	Yoshie et al. 2009
		RBO	Finepak SIL NH2 column (4.6 mm i.d. × 250 mm)	hexane/chloroform/acetic acid 70:30:1	UV–vis 300 nm	Yoshie et al. 2009
				NP
		RBO	spectrophotometrically	Dilution with hexane	UV–vis 315 nm	Yoshie et al. 2009
		RBO + heptane OR propanol	derivative UV spectrosphotometry	Dilution with heptane OR isopropanol	UV-vis 230 to 350 nm	Bucci et al. 2003
		RBO + isopropanol	derivative UV spectrosphotometry	Dilution with isopropanol	UV-vis 280 to 400 nm	Khuwijitjaru et al. 2004
		hexane + soxhlation 3 h	spectrophotometrically	Dilution with hexane with specific extinction coefficient 36.84	UV–vis 314 nm	Zullaikah et al. 2009
		screw type expeller with no solvent to get RBO	spectrophotometrically	Dilution with heptane with specific extinction coefficient 358.9	UV–vis 315 nm	Thanonkaew et al. 2012
		RBO	spectrophotometrically	Dilution with hexane with specific extinction coefficient 358.9	UV–vis 314 nm	Reshma et al. 2008
		100% hexane	spectrophotometrically	Dilution with hexane with specific extinction coefficient 358.9	UV–vis 314 nm	Jayadeep and Malleshi, 2011
		RBO	spectrophotometrically	Dilution with hexane with specific extinction coefficient 358.9	UV–vis 314 nm	Khatoon and Gopalakrishna, 2004
		RBO	spectrophotometrically	Dilution with hexane with specific extinction coefficient 358.9	UV–vis 314 nm	Gopala et al. 2001
		petroleum ether + vortexing 1 min (partial extraction)	spectrophotometrically	Dilution with petroleum ether	UV–vis 314 nm	Gopala et al. 2001
		petroleum ether + soxtec 16 h	spectrophotometrically	Dilution with petroleum ether	UV–vis 314 nm	Gopala et al. 2001
		petroleum ether + soxhlation 16 h	spectrophotometrically	Dilution with petroleum ether	UV–vis 314 nm	Gopala et al. 2001
		ascorbic acid/hexane/ethyl acetate + shaking 40 min (60°C)	Thin Layer Chromatography	hexane/ethyl acetate 1:4	UV–vis 314 nm	Karladee et al. 2013
		dichloromethane/methanol (2:1) + sonication 20 min (40°C)	NOT AVAILABLE	ethanol/acetonitrile/dichloromethane/acetic acid (50:44:3:3)	NOT AVAILABLE	Lee et al. 2011
		dichloromethane-methanol (2:1) at 50°C	Eurospher Si 100-5, 250 × 2 mm i.d.	column connected in series with an uncoated phenylsilylated fused silica capillary (3 m × 0.53 mm i.d.) and a coated precolumn (3 m × 0.25 mm i.d.)	FID temperature was programmed to 310°C at 15/min and after holding for 5 min to 340°C at 2.5/min,	Milller and Engel, 2006
		dichloromethane-methanol (2:1) at 50°C	Trifluoropropylmethyl polysiloxane column (Rtx-200MS, 27 m × 0.25 mm i.d. , 0.10 µm film thickness)	column connected in series with an uncoated phenylsilylated fused silica capillary (3 m × 0.53 mm i.d.) and a coated precolumn (3 m × 0.25 mm i.d.)	FID temperature was programmed to 310°C at 15/min and after holding for 5 min to 340°C at 2.5/min,	Miller et al. 2003
		ascorbic acid /hexane/ethyl acetate + shaking 40 min (60°C)	Hewlett-Packard 30-m SPB-5 fused silica column 0.25 mm i.d. and 0.1 µm	GC column	programmed from 150 to 280 °C at a ramp of 5 °C/min	Xu and Godber, 1999

## Sheet: Phytic Acid
		PHYTIC ACID
		Sample preparation	Columns or methods	Mobile phase or colorimetric reagent	Detection	Reference
		1.2% (0.4 M) HCl:10% (0.7 M) Na2SO4 + shaking 12 h,	Spectrophotometrically	Chen reagent (H2SO4, ammonium molybdate, ascorbic acid)	UV–vis 820 nm	Bryant et al. 2005
		then 0.4% ferric chloride solution (FeCl3/ Na2SO4/HCl)			28.2% phosphorous	Li et al. 2008
		+ shaking 15 min (80°C),			present in phytate (IP6)
		then washing with HCl 10 min
		then wet-ashing with H2SO4/HNO3
		2.4% (0.65 M) HCl + shaking 3 h	spectrophotometrically	Colorimetric reagent (sulfonic acid, ammonium molybdate)	UV–vis 640 nm or 680 nm	Mohanlal et al. 2012
		then Na2EDTA/NaOH in the AOAC method			28.2% phosphorous	Marfo et al. 1990
		then anion-exchange resin (100–200 mesh, chloride form; AG1-X8) with 0.1 M NaCl/0.7 M NaCl			present in phytate (IP6)	Banchuen et al. 2009
		then wet-ashing with H2SO4/HNO3				Ahn et al. 2010
		0.8 M HCl + shaking 1 h	spectrophotometrically	Wade reagent (1.5% FeCl3/0.15% sulphosalicylic acid)	UV–vis 550 nm	Liang et al. 2007
		then anion-exchange Dowex- AGX-4with 0.1 M NaCl/0.7 M NaCl			Standards of phytic acid
		then wet-ashing with H2SO4/HNO3
		0.4 M HCl + shaking 12 h	Anion-exchange HPLC + postcolumn reaction product	Wade reagent (1.5% FeCl3/0.15% sulphosalicylic acid)	UV–vis 550 nm	Ren et al. 2007
		then 0.2 M HCl/ 15 mM FeCl3 + shaking 30 min (90°C)			Standards of phytic acid
		then 1.5 M NaOH
		then Dionex IonPac AS7 anion-exchange column: methyl piperazine, pH 4.0/ 0.5 M NaCl pH 4.0, in 10 mM methyl piperazine pH 4.0
		1.2% (0.4 M) HCl:10% (0.7 M) Na2SO4 + shaking 3 h	titration	Colorimetric reagent (0.02 M FeCl3/20% sulphosalicylic acid/0.4 M HCl), then glycine to pH 2.5	The 4:6 Fe/P atomic ratio	Moongngarm and Saetung, 2010
				then 50 mM EDTA solution until the intense		Moongngarm and Khomphiphatkul, 2011
				red - maroon colour changes to clear yellow		Moongngarm et al. 2012
		1.2 M HCl/10% Na2SO4 + shaking 30 min	spectrophotometrically	Colorimetric reagent (1.5 N Potassium thiocyanate)	UV–vis 480 nm	Azeke et al. 2011
		then 0.2 M HCl/ 15 mM FeCl3 + shaking 45 min (90°C)			The 4:6 Fe/P atomic ratio
		then 1.5 M NaOH
		then 3.2 N HNO3
		2.4% (0.65 M) HCl + shaking 2 h	PRP-1 (5 μm particle size, 150 × 4.6 mm; Hamilton)	Acetonitrile/formic acid/tetrabutylammonium hydroxide/ sulfuric acid pH 4.3	Refractive index detector	Frank et al. 2007
		then Silica-based quaternary ammonium anion exchanger column (SAX) with 5 mM HCl/2M HCl				Xu et al. 2009
						Martin-Tereso et al. 2009
		10% trichloroacetic acid (TCA) OR 3% hydrochloric acid (HCl) OR 5% sulphuric acid (H2SO4) + shaking 30 min	spectrophotometrically	Complexing reagent (2,2’-bipyridine/thioglycolic acid/HCl)	UV–vis 519 nm	Saad et al. 2011
		then anion-exchange Dowex- AG1-4 with 0.1 M NaCl/0.7 M NaCl			Standards of phytic acid	Loreen et al. 2009
		then FeCl3/HCl + shaking 30 min (70°C)				Depar et al. 2013
		0.4 M HCl + shaking 12 h	spectrophotometrically	Colorimetric reagent [0.1% Fe(NO3)3 in 2% HClO4]	UV–vis 290 nm	Liu et al. 2007
		then 0.2 M HCl/ 15 mM FeCl3 + shaking 30 min (90°C)			Standards of phytic acid	Zhao et al. 2008
		then 1.5 M NaOH
		then Dionex IonPac AS7 anion-exchange column: 0.25 N HNO3
		0.4 M HCl + shaking 15 min (100°C)	Dionex IonPac AS11 analytical column (2 × 250 mm) and an IonPac AG11 guard column (2 × 50 mm). A Dionex IonPac ATC-1 column (4 × 35 mm) was used to remove carbon dioxide and carbonate	NaOH OR KOH (gradient)	Dionex conductivity detector with an	Kim et al. 2008
					anion self-regenerating suppressor	Stangoulis et al.2007
					Standards of phytic acid	Kuwano et al. 2006
						Liang et al. 2008
						Tan et al. 2013
		3% trichloroacetic acid (TCA) + shaking 60 min	spectrophotometrically	Colorimetric reagent (0.05% o-phenanthroline/0.2% p-hydroquinone/25% sodium citrate)	UV–vis 510 nm	Wei et al. 2007
		then FeCl3/3% TCA + shaking 45 min (100°C)			4.2 ferric atoms combine with 1 phytic acid (PA=Fe×4.2)
		then 0.5 M NaOH + shaking 15 min (100°C)
		then 0.5 M HCl + shaking 15 min (100°C)
		0.2 M HCl + shaking 60 min	spectrophotometrically	Colorimetric reagent (0.05% o-phenanthroline/0.2% p-hydroquinone/25% sodium citrate)	UV–vis 510 nm	Zhao et al. 2008
		then FeCl3 + shaking 45 min (100°C)			8.4 ferric atoms combine with 1 phytic acid (PA=Fe×8.4)	Liu et al. 2005
		then 0.5 M NaOH + shaking 15 min (100°C)				Wang et al. 2011
		then 0.5 M HCl + shaking 15 min (100°C)				Ning et al. 2009

## Sheet: Antioxidant activities
		ANTIOXIDANT ACTIVITY ASSAYS
		Assay	Method	Detection	Reference	Principle
		Total phenolic acids	50% Folin-Ciocalteu reagent	765 nm	De Mira et al. 2009	The sodium carbonate-based Folin-Ciocalteu assay measures a total reducing capacity of a sample. Dissociation of phenolic proton leads to phenolate anion, which is capable of reducing the Folin-Ciocalteu reagent forming a blue coloured comples. The reagent is, however, non-specific to phenolic compounds. Many non-phenolic compounds, above all ascorbic acid and saccharides can reduce the reagent.
		METHOD A	7.5 % Na2CO3		Hirawan et al. 2011
			stored at room temperature for 30 min		Liu et al. 2010
					Loypimai et al. 2009
					Moongngarm and Khomphiphatkul, 2011
					Moongngarm and Saetung, 2010
					Rao et al. 2010
					Rattanachitthawat et al. 2010
					Roselina et al. 2011
					Shao et al. 2013
					Shao et al. 2011
					Shen et al. 2009
					Sirikul et al. 2009
					Sompong et al. 2011
					Sungsopha et al. 2009
					Suwannalert and Rattanachitthawat, 2011
					Tabaraki and Nateghi, 2011
					Tuncel and Yılmaz, 2011
					Walter et al. 2013
					Yodmanee et al. 2011
					Perez-Jimenez and Saura-Calixto, 2005
			50% Folin-Ciocalteu reagent	765 nm	Pourali et al. 2010
			2 , 5, or 6 %Na2CO3 or NaOH		Qiu et al. 2009
			stored at room temperature for 30 min		Qiu et al. 2010
					Guo and Beta. 2013
					Jun et al. 2012
					Kim and Han, 2011
					Lai et al. 2009
					Lee et al. 2011
					Lee et al. 2004
					Lee et al. 2003
					Lin and Lai, 2011
					Oliveira et al. 2012
					Thanonkaew et al. 2012
			50% Folin-Ciocalteu reagent	765 nm	Butsat and Siriamornpun, 2010
			10, 15, or 20 % Na2CO3 or NaOH		Butsat et al. 2009
			stored at room temperature for 30 min		Chi et al. 2007
					Kesarwani et al. 2012
					Muntand and Prasong, 2010
					Ramarathnam et al. 1988
					Seo et al. 2011
					Arab et al. 2011
					Chen et al. 2012
					Huang and Ng, 2012
					Manosroi et al. 2011
					Sani et al. 2012
					Seo et al. 2013
					Tuaño et al. 2011
					Vichapong et al. 2010
					Thanajiruschaya et al. 2010
		Total phenolic acids	20% Folin-Ciocalteu reagent	760 nm	Min et al. 2011	The ethanolamine-based Folin-Ciocalteu assay measures a total reducing capacity of a sample.
		METHOD B	after 5 min		Min et al. 2012
			0.5M ethanolamine		Laokuldilok et al. 2011
			after 90 min at room temperature
		Total phenolic acids	distilled water	700 nm	Finocchiaro et al. 2007	The Prussian blue colorimetric assay is a redox-based test which measures the reducing capacity due to phenolics: phenolic compounds reduce iron in ferricyanide to produce ferrocyanide, which in turn reacts with ferric chloride to form ferric ferrocyanide, i.e., Prussian blue.
		METHOD C	0.016 M K3Fe(CN)6		Finocchiaro et al. 2010
			0.02 M FeCl3
			after 15 min
			stabilizer (30 mL distilled water, 10 mL 85% H3PO4, 10 mL 1% arabic gum)
		Total flavonoids	distilled water	510 nm	Chotimarkorn et al. 2008	The NaNO2-based aluminium chloride colorimetric assay
		METHOD A	5% NaNO2 solution		All other references
			stand at room temperature for 6 min
			10% AlCl3
			stand for a further 5 min
			1 M NaOH
		Total flavonoids	distilled H2O	415 nm	Jeng et al. 2011	The potassium acetate-based aluminium chloride method
		METHOD B	95% ethanol		Kim and Jang, 2004
			10% AlCl3
			1 mM potassium acetate.
			incubation at room temperature for 40 min
		Total flavonoids	50 mM NaBH4 solution	490 nm	Zhang et al. 2010	The sodium borohydride/choranil (SBC)-based aluminium chloride assay gives results which are significantly higher than those of the aluminium chloride colorimetric method.
		METHOD C	74.6 Mm AlCl3 solution
			additional 50.0 mM NaBH4 solution
			cold 0.8 M acetic acid solution
			solutions kept in the dark for 15min
			20.0 Mm chloranil
			heating at 95 °C with shaking for 60 min
			cooled using tap water,
			brought to volume with methanol
			1052 mM vanillin
			12M HCl
			kept in the dark for 15 min
		Total proanthocyanidins	9.0 M Sulphuric acid/methanol solution	500 nm	Gunaratne et al. 2013	The vanillin assay is a method of depolymerisation with concentrated sulphuric acid, which is based on the transformation of proanthocyanins into anthocyanidins.
		METHOD A	1% vanillin in methanol (w/v).		Oki et al. 2002
			a control mixture with 100% methanol instead of the vanillin		Min et al. 2011
			15 min in a 30 °C water bath		Min et al. 2012
					Mohanlal et al. 2012
					Oki et al. 2002
					Sangkitikomol et al. 2010
		Total proanthocyanidins	butanol/concentrate HCl (95:5 v/v)	540 nm	Finocchiaro et al. 2007	NH4Fe(SO4)2 N12H2O assay (?????)
		METHOD B	2% w/v solution of NH4Fe(SO4)2 N12H2O in 2 M HCl		Sangkitikomol et al. 2010
			water bath run at 95.0 l 0.28C and heated for 50 min		Finocchiaro et al. 2010
		Total anthocyanins	acidified methanol	535 nm	Kong and Lee, 2010	Anthocyanins extracted using acidified solutions are directly measured at 535 nm using an extinction coefficient of the equivalent following Lambert-Beer’s law.
		METHOD A			Songpong et al. 2011
					Abdel-Aal et al. 2006
					Hirawan et al. 2011
					Min et al. 2011, 2012
		Total anthocyanins	0.025 M potassium chloride buffer pH 1.0 [(0.2 M KCl and 0.2 M HCl solution) or (0.03 M, 1.9 g KCl into 980 mL distilled water)]	515 and 700 nm	Saikia et al. 2012	The pH differential assay is based on the structural change of the anthocyanin chromophore between pH 1.0 and 4.5 in two dilutions of the sample. Monomeric anthocyanins undergo a reversible structural transformation as a function of pH (coloured oxonium form at pH 1.0 and colourless hemiketal form at pH 4.5) and this is manifested by strikingly different absorbance spectra.
		METHOD B	0.4 M sodium acetate buffer pH 4.5		Manosroi et al. 2011
			the buffers are adjusted to the respective pH with HCl		Htwe et al. 2010
			allow to stand for 15 min		Tian et al. 2010
					Zhang et al. 2010
					Tananuwong and Tewaruth, 2010
					Yodmanee et al. 2011
					Finocchiaro et al. 2010
					Maisuthisakul and Changchub, 2012
					Manosroi et al. 2011
					Saikia et al. 2012
					Sam et al. 2008
					Sutharut and Sudarat, 2012
					Suwannalert and Rattanachitthawat, 2011
					Tananuwong and Tangsrianugul, 2013
					Tananuwong and Tewaruth, 2010
					Yodmanee et al. 2011
					Zhang et al. 2010
					Zhu et al. 2010
		DPPH radical scavenging activity	30 mg of DPPH dissolved in 200 mL of pure ethanol and 200 mL of distilled water	517 nm	Butsat et al. 2010	The DPPH radical scavenging assay is based on the ability of the extracts to act as donors of electrons (or hydrogen atoms) in the transformation of the DPPH radical to its reduced form (DPPH•-H), followed by the loss of deep purple colour of DPPH. It measures the reducing capacity of antioxidants.
			30 min at room temperature in the dark		Liang et al. 2009
			0.2 or 0.5 mM DPPH		Min et al. 2011
					Tabaraki and Nateghi, 2011
					Tananuwong and Tewaruth, 2010
					Thanajiruschaya et al. 2010
					Tuncel and Yılmaz, 2011
					Vichapong et al. 2010
					Yang et al. 2006
					Yodmanee et al. 2011
					Perez-Jimenez and Saura-Calixto, 2005
					Karladee et al. 2013
					Oki et al. 2000
		Oxygen Radical Absorbance Capacity (ORAC)	assay performed in black-walled 96-well plates	485/20 nm and 528/20 nm	Qiu et al. 2009	ORAC is principally measures the hydrogen atom donating capacity of antioxidants that break the radical chain reaction. The assay measures the oxidative degradation of the fluorescent molecules after being mixed with free radical generators, AAPH. Antioxidant is able to protect the fluorescent molecules from the oxidative degradation.
			extracts and standards prepared with 75 mM phosphate buffer (pH 7.4)		Qiu et al. 2010
			200 μL of fluoroscein (fluorescent probe; final concentration= 0.96 μM)		Zhang et al. 2010
			after 20 min of incubation at 37 °C		Min et al. 2011
			119 mM ABAP [peroxyl radical generator; AAPH (final conc. 37.71 mM)		Hirawan et al. 2011
			the total reaction time is 50 to 70 min		Sangkitikomol et al. 2010
			the fluorescence of the reaction mixture is recorded every minute or 2 min
		ABTS Radical Cation Scavenging Activity	ABTS is dissolved in water to a concentration of 5 or 7 mM	734 nm	Iqbal et al. 2005	The ABTS assay is employed for measuring the relative radical inhibition activity of hydrogen donating and chain breaking antioxidants. ABTS assay is preferred over the DPPH assay with the consideration that the ABTS assay gives consistent results over a wide pH range, while the viability of DPPH method is dependent on pH.
		METHOD A	ABTS radical cations are produced by reacting an ABTS stock solution with 2.45 mM potassium persulfate OR manganese dioxide		Butsat et al. 2009
			allow the mixture to stand in the dark at room temperature for 12-16 h before use		Yodmanee
			the ABTS•+ solution is diluted with methanol OR ethanol OR 5 mM phosphate buffered saline (PBS, pH 7.4), to an absorbance of 0.70 at 734 nm		Aguilar-Garcia et al. 2007
			follow by reaction at 30° C for 20 min		Chan et al. 2012
					Chan et al. 2013
					Finocchiaro et al. 2010
					Jeng et al. 2012
					Jun et al. 2012
					Rattanachitthawat et al. 2010
					Saenjum et al. 2012
					Sani et al. 2012
					Seo et al. 2011
					Seo et al. 2013
					Shao et al. 2011
					Shao et al. 2013
					Songpong et al. 2011
					Suwannalert and Rattanachitthawat, 2011
					Kongkiattikajorn et al. 2010
					Tuncel and Yılmaz, 2011
					Wataniyakul et al. 2012
					Yodmanee et al. 2011
					Zhang et al. 2008
					Zhu et al. 2010
					Serpen et al. 2008
					Pellegrini et al. 2006
		ABTS Radical Cation Scavenging Activity	ABTS˙+ solution (6 mL) was added to 0.6 mL of the extracts	414 nm	Abru et al. 2010	The ABTS assay is employed for measuring the relative radical inhibition activity of hydrogen donating and chain breaking antioxidants.
		METHOD B	The mixtures were kept at room temperature for 1 hr
		Reducing power	0.2 M sodium phosphate buffer (pH 6.6)	700 nm	Zhang et al. 2009	The reducing power assayed (ferricyanide test) is the ability of the extracts to form a coloured complex (Perl’s Prussian blue colour) with ferricyanide which is an electron acceptor. Reducing properties are generally associated with the presence of reductones.
			1% potassium ferricyanide		Chotimarkorn et al. 2008
			incubation at 50 °C for 20 min		Basu et al. 2012
			10% trichloroacetic acid (TCA)		Iqbal et al. 2005
			centrifugation at 6000 g for 10 min		Jun et al. 2012
			distilled water		Kesarwani et al. 2012
			0.1% OR 1% FeCl3 (erric chloride) in a test tube		Lai et al. 2009
			reaction time of 10 min		Laokuldilok 2011
					Lee et al. 2004
					Liang et al. 2009
					Lin and Lai, 2011
					Mohanlal et al. 2012
					Nam et al. 2006
					Nam et al. 2005
					Rao et al. 2010
					Sam et al. 2008
					Kim et al. 2005
					Yang et al. 2006
					Sreeramulu et al. 2009
		Molybdate reductive capacity	reagent solution (0.6M sulfuric acid, 28 mM sodium phosphate and 4 mM ammonium molybdate)	695/725 nm	Sungsopha et al. 2009	The assay is based on the reduction of Mo (VI) to Mo (V) by the extracts and subsequent formation of a green phosphate/ Mo (V) complex at acidic pH.
			incubation at 95 °C for 90 min		Tananuwong et al. 2010
			cooling at room temperature		Loypimai et al. 2009
					Chairote et al. 2009
					Basu et al. 2012
					Dutta et al. 2012
					Rao et al. 2010
					Revilla et al. 2009
					Sirikul et al. 2009
		Inhibition of linoleic acid autoxidation	50 mM phosphate buffer (pH 7.0)	500 nm	Zhang et al. 2009	The thiocyanate method is used to measure hydroperoxides formed during initial stages of lipid oxidation (in this case linoleic acid peroxidation). Peroxide produced during oxidation will react with ferrous chloride, decompose to a lower molecule compound which further reacts with ammonium thiocyanate, to form the ferric thiocyanate and this yielded a red colour. As the antioxidant activity incre…
			solution of 0.13 mL linoleic acid and 10 mL 99.5% ethanol OR Tween 20 OR 0.2 M NaOH phosphate buffer (10 mL, pH 7)		Iqbal et al. 2005
			distilled water		Lai et al. 2009
			incubation in a conical flask with a screw cap at 40 °C in a dark room for 2 weeks		Yen et al. 2003
			75% ethanol, 0.1 mL 30% ammonium thiocyanate (NH4SCN), and 0.1 mL 0.02 M ferrous chloride solution in 3.5% HCl		Yen et al. 2003
			after 3 min, the FTC value is measured		Sungsopha et al. 2009
					Pitija et al. 2013
					Lai et al. 2009
					Moongngarm and Khomphiphatkul, 2011
					Muntand and Prasong, 2010
					Nam et al. 2006
					Norhaizan et al. 2011
					Ramarathnam et al. 1988
					Ramarathnam et al. 1989
					Sam et al. 2008
					Kim et al. 2005
					Thanonkaew et al. 2012
					Yen et al. 2003
		Measurement of conjugated dienes	linoleic acid solution (40 mM) is prepared by dissolving 1.1202 g of linoleic acid in 100 mL of hexane OR methanol	234 nm with HPLC	Xu and Godber, 2001	Oxidation of unsaturated fatty acids results in the formation of conjugated dienes. Diene values measure the conjugated double bonds formed during peroxide formation. They provide a marker of the early stages of lipid peroxidation. The hydrogen abstraction from the allylic position of the lipid causes the formation of stable allylic radicals.
		METHOD A	the test tube is incubated in a 37 °C in water bath for 25 h		Basu et al. 2012
			adding 6 mL of 600 mM methanol in deionized water		Thanajiruschaya et al. 2010
					Yang et al. 2006
		Measurement of conjugated dienes	1.0 g of methyl linoleate alone or in 0.2 M sodium phosphate buffer (pH 6.6)	234 nm	Iqbal et al. 2005	The antioxidant activity assayed is the ability of the extracts to inhibit the peroxidation of linoleic acid in which the double bond is converted into conjugated diene
		METHOD B	oxidation of methyl linoleate was carried out in dark at 40 °C OR 37° C		Yang et al. 2006
			analysis carried out after 24 h		Chotimarkorn et al. 2008
			10 mg of sample in 5 ml of n-hexane or methanol		Laokuldilok et al. 2011
					Rao et al. 2010
					Liang et al. 2009
		Ferric-reducing antioxidant power (FRAP) assay	the FRAP reagent (stock solution) includes 300 mM acetate buffer, pH 3.6, 10 mM TPTZ [2,4,6-tri (2-pyridyl)-triazine] solution in 40 mM HCl, and 20 mM FeCl3.6H2O OR FeCl3 solution in the proportion of 10:1:1 (v/v)	593 nm	Butsat et al. 2010	Ferric reducing antioxidant power measures the ability of the antioxidant to reduce ferric ion (Fe3+) to ferrous ion (Fe2+). The reaction detects compounds with redox potential < 0.7 V (the redox potential of blue coloured Fe+2-TPTZ) because Fe3+ is a source of oxyradicals and lipid peroxidation, whereas Fe2+ is relatively inert.
		METHOD A Ferric chloride-based assay	the FRAP reagent is fresh daily prepared		Aguilar-Garcia et al. 2007
			the FRAP reagent is warmed to 37 °C in a water bath prior to use		Canan et al. 2012
			60 min of reaction		Rattanachitthawat et al. 2010
					Saikia et al. 2012
					Songpong et al. 2011
					Sutharut and Sudarat, 2012
					Suwannalert and Rattanachitthawat, 2011
					Tabaraki and Nateghi, 2011
					Tananuwong and Tangsrianugul, 2013
					Tananuwong and Tewaruth, 2010
					Vorarat et al. 2010
					Sreeramulu et al. 2009
					Deng et al. 2012
					Perez-Jimenez and Saura-Calixto, 2005
					Pellegrini et al. 2006
		Ferric-reducing antioxidant power (FRAP) assay	0.2 M potassium phosphate buffer (pH 6.6) OR sodium phosphate buffer (pH 6.6)O	700/750 nm	Chan et al. 2012	Ferric reducing antioxidant power measures the ability of the antioxidant to reduce ferric ion (Fe3+) to ferrous ion (Fe2+). The reaction detects compounds with redox potential < 0.7 V (the redox potential of blue coloured Fe+2-TPTZ) because Fe2+ is a source of oxyradicals and lipid peroxidation, whereas Fe3+ is relatively inert.
		METHOD B potassium ferrycyanide-based assay	1% potassium ferricyanide K3Fe(CN)6		Jeng et al. 2012
			incubation at 50 °C for 20 min		Sani et al. 2012
			addition of 10% trichloroacetic acid OR SDS
			centrifugation at 3000 rpm for 10 min
			distilled water
			0.1% OR 1% FeCl3
		Ferrous ion-chelating activity	2 mM FeCl2 (ferrous chloride). (OR 1 mM ammonium ferrous sulfate solution and 1.3 mL 10% ammonium acetate buffer)	562 nm	Zhang et al. 2009 PEPTIDES	Ferrous ions play an important role as catalysts in the oxidative process, leading to the formation of hydroxyl radicals and hydroperoxide decomposition by the Fenton reaction. The chelating ability assayed is the ability of the extracts to inhibit the complex formation of ferrozine with ferrous ions.
		METHOD A Ferrozine-based assay	0.1 mL ferrozine (5 mM)		Min et al. 2011
			room temperature for 10 min		Basu et al. 2012
					Chan et al. 2012
					Chan et al. 2013
					Jeon et al. 2006
					Jun et al. 2012
					Kesarwani et al. 2012
					Lai et al. 2009
					Liang et al. 2009
		Ferrous ion-chelating activity	1 mM FeSO4	522 nm	Iqbal et al. 2005	Transition metal ions such as ferrous ion is a higher valence state metal, and is known to participate in lipid oxidation through electron transfer and lipid alkyl radical formation Metal chelating activity can reduce the effective concentrations of transition metals that catalyze lipid peroxidation reactions. Furthermore, chelating agents that form bonds with a metal are effective as secondary a…
		METHOD B 2,2-bipyridyl competition assay	Tris–HCl buffer (pH 7.4)
			10% hydroxylamine–HCl
			2,2-bipyridyl solution (0.1% in 0.2 M HCl)
			ethanol
		Ferrous ion-chelating activity	hexamine (30 mM)	485 nm	Chotimarkorn et al. 2008	Ferrous ion can catalyze (1) the production of free radicals such as hydroxyl radical, which is the most reactive radical; (2) the initiation and propagation of free radical chain reactions for continuous production of free radicals; and (3) the decomposition of lipid hydroperoxide into peroxyl and alkoxyl radicals and secondary oxidation products, which are detrimental for food quality and human…
		METHOD C tetramethyl murexide-based assay	potassium chloride (30 mM)		Yang et al. 2006
			ferrous sulphate (9 mM)
			1 mM tetramethyl murexide (TMM)
			stand for 3 min at room temperature
		Ferrous ion-chelating activity	50 μM of and 50 μL of extract are kept in contact for 0, 15, 30, 60, or 120 min	530 and 700 nm	Canan et al. 2012	The chelating capacity of iron is determined by the formation of the Fe2(BPS)3 coloured compound. BPS is a strong chelator of iron ion, and it forms with this ion a coloured compound with strong absorption at 530 nm.
		METHOD D Bathophenanthroline-based method	125 mM sucrose, 65 mM KCl, 10 mM Tris- HCl at 7.4 pH (medium I)
			(NH4)2Fe(SO4)2
			Extract in 4.41, 17.65, and 141.20 μg/mL
			kept at room temperature for 60 min
			0.2 mM BPS
			kept at room temperature for 15 min
		Measurement of Thiobarbituric acid reactive substance (TBAR)	human LDL containing EDTA in 0.01 M phosphate buffer solution (PBS) (pH 7.4) 0.16 M NaCl to remove EDTA	532 nm	Sungsopha et al. 2009	Malonaldehyde is one of the secondary oxidation products generated by peroxide degradation. It was measured by the TBA method on the final day (5th day) of the incubation period, which was 1 d after it reached the maximum level
			buffer to be changed every 6 h during 24 h		Rattanachitthawat et al. 2010
			the stock protein solution of 200 μg/mL is prepared with PBS or BHT
			SDS at a concentration of 10g/L
			copper chloride solution is added OR phosphoric acid
			20 °C for 60 min
			TBAR reagent
			the resulting solution is heated in a boiling water bath for 30 min
			cooling to 20 °C
			fish oil emulsion (fish oil, Tween 20 in maleic acid buffer (8 mL, 0.1 M, pH 6.0)	532 nm	Lee et al. 2003	LDL oxidation involves both lipid and protein fraction, through different mechanisms. A free radical mediated chain reaction is a possible mechanism involved in LDL oxidation, resulting in secondary products (thiobarbituric acid reactive substance, TBARS). The lower TBARS indicates the reduction of lipid peroxidation in the LDL solution.
			distilled water		Revilla et al. 2009
			FeCl2 (0.1 mL, 50 ppm)
			incubated at 37 °C for 1 h
			BHT solution (7.2% in ethanol)
			TCA/TBA solution (7.5% TCA and 0.19% TBA, w/v)
			boiling water for 15 min followed by cooling in ice water.
			centrifugation at 13400 g
			Thiocyanate method solution	532 nm	Loypimai et al. 2009	Malonaldehyde (MDA) is a by-product of lipid peroxidation that is formed from the oxidation of linoleic acid. It can be measured by the TBA method.
			7.5% aqueous TCA		Tananuwong and Tewaruth, 2010
			sonication for 20 min		Norhaizan et al. 2011
			centrifugation at 3600 rpm		Kim et al. 2005
			20 mM aqueous thiobarbituric acid (TBA)
			incubated at 100 ºC for 35 min in a water bath
			cooling for 10 min in cold water
			egg yolk homogenate	532 nm	Loypimai et al. 2009	Malonaldehyde (MDA) is a by-product of lipid peroxidation that is formed from the oxidation of linoleic acid. It can be measured by the TBA method.
			0.07M FeSO4		Moongngarm and Khomphiphatkul (2011)
			room temperature for 30 min
			20% acetic acid (pH 3.5)
			0.8% (w/w) TBA in 1.1% SDS
			heated at 95°C for 60 min
			butanol
			centrifugation at 3000 rpm for 10 min
			rat liver microsomes (0.4 mg)	532 nm	Lee et al. 2005	Malonaldehyde (MDA) is a by-product of lipid peroxidation that is formed from the oxidation of linoleic acid. It can be measured by the TBA method.
			5 M FeSO4 and 0.5mM ascorbic acid in 50mM Tris-HCl, pH 7.4.
			incubated at 37 °C for 20 min
			50% trichloroacetic acid
			1%thiobarbituric acid in 0.28% NaOH
			1M HCl
			heating in a water bathat 90 °C for 20 min
			centrifugation at 10 000 × g for 5 min
			rabbit erythrocyte membrane ghost containing	532 nm	Nam et al. 2006	Malonaldehyde (MDA) is a by-product of lipid peroxidation that is formed from the oxidation of linoleic acid. It can be measured by the TBA method.
			1.8 mg protein		Nam et al. 2005
			50 µL of 24 mMtert-butylhydroperoxide,
			isotonic buffer (10 mM phosphate/152 mM KCl, pH 7.4)
			incubation for 30 min at 37 °C
			trichloroacetic acid (0.67%)
			thiobarbituric acid solution
		Hydrogen peroxide (H2O2) scavenging activity	titanium reagent (135 μL of 20% TiCl4 in HCl)	410 nm	Wang et al. 2003 (strawberry)	H2O2 is an oxidant belonging to the reactive oxygen species (ROS) group but is not a radical. It is a long-lived molecule, which has a great potential to diffuse, and hence is capable of long distance transportation. Moreover, H2O2 can serve as a starting material for extremely reactive ROS like singlet oxygen and hydroxyl radicals.
		METHOD A titanium-based assay	naphosphate buffer (0.17 M, pH 7.4)
			NH4OH (17.0 M)
			H2O2 (1.35 mM) to give a Ti-H2O2 complex (precipitate)
			the precipitate is dissolved in1 M H2SO4
		Hydrogen peroxide (H2O2) scavenging activity	10 mM hydrogen peroxide	410 nm	Jeon et al. 2006	This assay was based on the ability of rice hull extracts to scavenge hydrogen peroxide in ABTS-peroxidase medium.
		METHOD B ABTS/peroxidase-based assay	phosphate buffer (0.1 M, pH 5.0) in 96-microwell plate
			incubation at 37 °C for 5 min
			peroxidase solution (1 U/mL)
			incubation at 37 °C for 10 min
			absorbance recorded in an enzyme-linked immunosorbent assay
			reader
		Hydrogen peroxide (H2O2) scavenging activity	0.1 M phosphate buffer (pH 7.4)	230 nm	Basu et al. 2012	H2O2 exhibits weak activity in initiating lipid peroxidation. However, its potential to produce ROS such as hydroxyl radical through Fenton reaction is very high, causing damage to lipids. Effective scavenging of H2O2 can therefore prevent oxidative damage.
		METHOD C Hydrogen peroxide-based assay	43 mM solution of H2O2		Mohanlal et al. 2012
			incubation for 10 min		Sam et al. 2008
		Hydrogen peroxide (H2O2) scavenging activity	PART I – MKHCO3/acetaldehyde (10:90 v/v) (Z reagent), H2O2/deionised water (0.6:99.4 v/v) (X reagent), butanol	Photon emission counts	Pitija et al. 2013	In the determination of the H2O2 scavenging activity of antioxidants, the intensity of the light emission correlated with the amount of antioxidants having hydrogen donor species.
		METHOD D PAO-based assay	PART II – gallic acid/acetaldehyde (10:90 v/v), H2O2/deionised water (0.6:99.4 v/v) (X reagent), butanol
		Hydroxyl ion (OH) scavenging activity	0.24 M K-phosphate buffer (pH 7.4)	520 nm	Dutta et al. 2012	Hydroxyl radical is the most reactive free radical in the biological system and it has been regarded as the highly damaging to almost every molecule found in the biological system. Hydroxyl radical is known to be capable of abstracting hydrogen atoms from membranes and initiate peroxidic reactions with membrane lipids. Therefore hydroxyl radical scavenging ability of antioxidants is important for…
		METHOD A sodium tungstate-based method	1.0 mM salicyclic acid
			0.8 mM H2O2
			0.3 mM FeSO4/EDTA (4 mM)
			incubated at 25 °C for 90 min
			6 M HCl
			extraction with 4 mL of chilled ether
			ether is evaporated to dryness in a water bath at 40 °C
			10% (w/v) TCA in 0.5 M HCl
			10% (w/v) sodium tungstate
			0.5% (w/v) NaNO2
			incubation for 5 min
			0.5 M KOH
		Hydroxyl ion (OH) scavenging activity	KH2PO4–KOH buffer (pH 7.5)	520/532 nm	Zhang et al. 2009 PEPTIDES	2-deoxyribose is oxidized by hydroxyl radical that is formed by Fenton reaction and degraded to malondialdehyde.
		METHOD B deoxyribose-based method	1 mM EDTA or Tween 20		Canan et al. 2012
			10 mM H2O2		Basu et al. 2012
			60 mM 2-deoxyribose		Kaneda et al. 2007
			2 mM ascorbic acid		Moongngarm and Khomphiphatkul, 2011
			1 mM FeCl3 or OR FeSO4H2O		Saenjum et al. 2012
			incubation at 37 °C for 1 h
			20% TCA
			1% TBA OR TBA in NaOH
			boiling water for 15 min
		Hydroxyl ion (OH) scavenging activity	the Fenton reaction mixture consisted of 10 mM FeSO47H2O, 10 mM EDTA	532 nm	Jeon et al. 2006	In cells, hydroxyl radicals are generated from hydrogen peroxide via the so-called Fenton reaction. The ability of rice hull extracts to scavenge hydroxyl radicals generated by the Fenton reaction is measured.
		METHOD C Hydrogen peroxide-based assay	10 mM H2O2
			incubation at 37 °C for 4 h
			2.8% trichloroacetic acid
			1% thiobarbituric acid
			boiling water bath for 10 min
			centrifugation (5 min, 395 g)
		Hydroxyl ion (OH) scavenging activity	0.1 M phosphate buffer solution (pH 7.4) OR distilled water	electron spin resonance (ESR) spectrometer	Ichikawa et al. 2001	Hydroxyl radical scavenging activity is determined by quantification of DMPO-OH spin trap adducts resulting from the reaction of DMPO with the radicals generated by the Fenton reaction. The percentage of scavenging by extracts equals the ratio of the peak heights of spectra observed with DMPOOH spin trap adducts to that of the heights measured without extracts.
		METHOD D DMPO-OH spin trap adducts-based assay	20 mM DMPO		Imam et al. 2012
			10 mM H2O2,		Kaneda et al. 2007
			0.1 mM FeSO4,		Nam et al. 2006
			exactly 1 minute after		Nam et al. 2005
			DMPO-OH signal was determined at room temperature by ESR spectrometer
		Singlet Oxygen (1O2) scavenging activity	5 mM Na-phosphate buffer (pH 7.1)	440 nm	Wang et al. 2003 (strawberry)
			10 mM histidine
			10 mM NaOCl
			10 mM H2O2
			50 mM of N, N, dimethyl-p- nitrosoaniline
			incubation at 30 °C for 40 min
			0.25 M H2O2	electron spin resonance (ESR) spectrometer	Kaneda et al. 2007
			200 M TMPD
			50% CH3CN
			distilled water
			vortexing
		Superoxide anion scavenging activity	nitroblue tetrazolium (NBT) solution (156 µM NBT in 100 mM phosphate buffer, pH 7.4),	560 nm	Zhang et al. 2009 PEPTIDE	In cellular oxidation reactions, superoxide anion is normally formed first. Superoxide anion radical is a biologically important active species because it decomposes to form deleterious oxidative species such as singlet oxygen and hydroxyl radicals. In the PMS/NADH/NBT system, superoxide anion derived from dissolved oxygen by PMS/NADH coupling reaction, reduces NBT, which absorbs at 560 nm. The d…
		METHOD A NBT-phenazine methosulphate-based assay	NADH solution (468 µM NADH in 100 mM phosphate buffer, pH 7.4),		Basu et al. 2012
			phenazine methosulphate (PMS) solution (60 µM PMS in 100 mM phosphate buffer, pH 7.4)		Jeng et al. 2012
					Mohanlal et al. 2012
					Saenjum et al. 2012
					Sam et al. 2008
		Superoxide anion scavenging activity	0.4 mM xanthine	560 nm	Que et al. 2006 WINE	Superoxide anions can be generated by a one-electron reduction of a triplet oxygen species or by catalytic action of NAD(P)H oxidase or xanthine oxidase in living cells. Although not harmful by themselves, superoxide anions can be converted to hydrogen peroxide via enzymatic or non-enzymatic pathways, leading to generation of cell-damaging hydroxyl radicals.
		METHOD B NBT-based assay	0.24 mM nitroblue tetrazolium chloride (NBT) in 0.1 M phosphate buffer (pH 8.0)		Kim et al. 2005
			xanthine oxidase (0.049 units/mL), diluted in 0.1 M phosphate buffer (pH 8.0)
			incubation in a water bath at 37 °C for 40 min
			69 mM sodium dodecylsulphate (SDS) or CuCl2
		Superoxide anion scavenging activity	65 mM Na-phosphate buffer (pH 7.8)	530 nm	Wang et al. (2003) (strawberry)	Superoxide radicals generated from the xanthine-xanthine oxidase system reduce NBT to form blue formazan. As the superoxide radicals are scavenged, the NBT reduction is inhibited.
		METHOD C R-naphthylamine-based assay	7.5 mM xanthine
			10 mM hydroxylammonium chloride
			xanthine oxidase (containing 60 μg of protein)
			incubation at 25 °C for 20 min
			19 mM sulfanilic acid
			1.0% R-naphthylamine
			vortexing for 5 min
			room temperature for 20 min
		Superoxide anion scavenging activity	0.2 M phosphate (pH 7.8)	electron spin resonance (ESR) spectrometer	Ichikawa et al. 2001	5,5-dimethyl-1-pyrroline-N-oxide (DMPO) is used as a spin trap.
		METHOD D DMPO (5,5-dimethyl-1-pyrroline-N-oxide)-based assay	1 mM DTPA, diethylenetriaminepentaacetic acid		Kaneda et al. 2007
			0.5 mM hypoxanthine,		Nam et al. 2006
			33 mM DMPO (5,5-dimethyl-1-pyrroline-N-oxide)		Nam et al. 2005
			0.1 U/ml XOD xanthine oxidase
			exactly 1 minute after,
			DMPO-OOH signals were determined by ESR
		tert-butylperoxyl (t-BuOO') scavenging activity	1 mg/mL MetHb	electron spin resonance (ESR) spectrometer	Kaneda et al. 2006
		METHOD A	0.1 mM DTPA
			2.5% DMPO
			distilled water
			50% acetonitrile,
			100 mM (t-BuOOH)
		tert-butylperoxyl (t-BuOO) scavenging activity	24-hole microplate	Measurement of the	Oki et al. 2002	The t-BuOO scavenging activity is estimated from the decrease in luminance and expressed as Trolox equivalents per assay by using a standard Trolox curve.
		METHOD B	DMSO	Chemiluminescence with an analyzer equipped with a
			6 mM DTPA	charge-coupled device (CCD) camera
			12 mM t-BuOOH
			60 µM luminal
			phosphate-buffered saline (pH 7.3)
			0.6 mg/mL methemoglobin.
		Nitric oxide scavenging ability (Griess Illosvoy reaction assay)	10 mM SNP sodium nitroprussude in 0.5 M phosphate buffer, pH 7.4	540 nm	Rao et al. 2010	Nitric oxide is a highly diffusible gas with a half-life of 1–10 seconds, and has a variety of physiological functions. It is generated by nitric oxide synthase (NOS) NO acts in white blood cells as a messenger molecule for mediating cytotoxic effects via its acting as an endothelial-derived relaxant factor. NO is generated from the amino acid L-arginine by nitric oxide synthase and its isoforms.…
			incubation for 60 min at 37 °C		Basu et al. 2012
			Griess reagent (α-napthyl-ethylenediamine 0.1% in water and sulphanilic acid 1% in H3PO4 5%)		Jeon et al. 2006
					Saenjum et al. 2012
					Seo et al. 2011
					Seo et al. 2013
					Gorinstein et al. 2008
		Inhibition of β-carotene bleaching	emulsion (β-carotene in chloroform plus linoleic acid and Tween-40 OR Tween-20)	470 nm	Rao et al. 2006	β-carotene is the favorite substrate for free radical assisted oxidation. In the β-carotene linoleate emulsion assay, the radicals can react and decolorize β-carotene. Measurement of absorbance is continued until the colour of β-carotene disappears in the control. In the presence of antioxidants β-carotene bleaching will not occur. By that way, anti lipid peroxidation free radical can be monitore…
			chloroform is evaporated by nitrogen flush (dried under a stream of nitrogen)		Chan et al. 2012
			oxygenated water		Chan et al. 2013
			incubation at -50 °C in dark		Chairote et al. 2009
			water bath at 40 °C for 2 h		Norhaizan et al. 2011
			reading over a 2 h period at 30 min intervals.
